# Supplementary material for: Overseas reception of English translations of Journey to the West: Temporal dynamics, cross-platform sentiment patterns, and topic modeling
Source: PLoS One. 2026 Apr 21;21(4):e0347253. doi: 10.1371/journal.pone.0347253 (PMC13098970; doi:10.1371/journal.pone.0347253)
Supplement: S1 Table — (XLSX) [file pone.0347253.s001.xlsx]

## Sheet: cross-platform sentiment
	Platform	Positive	Negative	Neutral	Total
	Platform 1	362	22	24	408
	Platform 2	1143	125	119	1387
	Test	Statistic	Value	df	p-value
	Chi-square	χ²	9.42	2	0.009

## Sheet: cross-translator sentiment
	Translator 1		Platform 1	Platform 2
		Positive	82	92
		Total	96	126
	Translator 2		Platform 1	Platform 2
		Positive	156	203
		Total	170	248
	Translator 3		Platform 1	Platform 2
		Positive	82	510
		Total	95	618
	Translator 4		Platform 1	Platform 2
		Positive	42	338
		Total	47	395
	Statistical methods:
	• Analysis: Two-tailed z-Test
	•Hypotheses:
	H₀: p_Amazon = p_Goodreads
	H₁: p_Amazon ≠ p_Goodreads
	• α = 0.05 (two-tailed)
	Key metrics:
	[1] Positive proportion = (Positive reviews / Total reviews) × 100%
	[2] Δ(pp) = p_Amazon - p_Goodreads (unit: percentage points)
	[3] p-value:
	* = p < 0.05 (significant)
	** = p < 0.01 (highly significant)
