# Supplementary material for: Overseas reception of English translations of Journey to the West: Temporal dynamics, cross-platform sentiment patterns, and topic modeling
Source: PLoS One. 2026 Apr 21;21(4):e0347253. doi: 10.1371/journal.pone.0347253 (PMC13098970; doi:10.1371/journal.pone.0347253)
Supplement: S1 File — (XLSX) [file pone.0347253.s002.xlsx]

## Sheet: Sheet1
Review_ID	Platform	Sentiment_Score	Sentiment_Label	Dominant_Topic	Topic_Probability	Year
R001	Platform 2	0.999015	Positive	Translation_Quality	0.763438	2017
R002	Platform 1	0.966913	Positive	Character_Portrayal	0.855029	2008
R003	Platform 2	0.0520729	Neutral	Translation_Quality	0.794382	2022
R004	Platform 1	0.998387	Positive	Character_Portrayal	0.804174	2013
R005	Platform 2	0.999986	Positive	Translation_Quality	0.455341	2021
R006	Platform 2	0.999999	Positive	Plot_Acceptance	0.45965	2024
R007	Platform 2	0.999639	Positive	Translation_Quality	0.804735	2015
R008	Platform 1	0.928599	Positive	Character_Portrayal	0.79109	2021
R009	Platform 2	0.999999	Positive	Character_Portrayal	0.669181	2021
R010	Platform 2	0.774645	Positive	Character_Portrayal	0.662729	2023
R011	Platform 2	0.999903	Positive	Plot_Acceptance	0.43982	2008
R012	Platform 2	-0.308078	Negative	Character_Portrayal	0.447856	2016
R013	Platform 2	1	Positive	Translation_Quality	0.449469	2024
R014	Platform 2	0.999459	Positive	Translation_Quality	0.524938	2008
R015	Platform 2	0.712262	Positive	Translation_Quality	0.755487	2024
R016	Platform 2	-0.693486	Negative	Translation_Quality	0.741499	2021
R017	Platform 1	0.995595	Positive	Translation_Quality	0.473025	2015
R018	Platform 2	0.989594	Positive	Translation_Quality	0.59365	2024
R019	Platform 2	0.99987	Positive	Translation_Quality	0.826579	2015
R020	Platform 1	0.98912	Positive	Character_Portrayal	0.503395	2018
R021	Platform 2	-0.819002	Negative	Translation_Quality	0.40183	2023
R022	Platform 2	0.999887	Positive	Character_Portrayal	0.65635	2022
R023	Platform 2	0.998851	Positive	Character_Portrayal	0.612665	2021
R024	Platform 2	0	Neutral	Translation_Quality	0.618847	2023
R025	Platform 2	0.525147	Positive	Character_Portrayal	0.448911	2021
R026	Platform 2	0.999148	Positive	Translation_Quality	0.650657	2024
R027	Platform 2	0	Neutral	Plot_Acceptance	0.448331	2021
R028	Platform 2	0.967062	Positive	Character_Portrayal	0.503021	2024
R029	Platform 2	0.982971	Positive	Translation_Quality	0.743895	2023
R030	Platform 2	0.937523	Positive	Translation_Quality	0.443079	2020
R031	Platform 2	0	Neutral	Character_Portrayal	0.49156	2024
R032	Platform 2	0.965157	Positive	Translation_Quality	0.850425	2020
R033	Platform 1	0.999708	Positive	Character_Portrayal	0.537161	2006
R034	Platform 2	0.999969	Positive	Character_Portrayal	0.637532	2022
R035	Platform 2	0	Neutral	Character_Portrayal	0.493824	2024
R036	Platform 2	0.998407	Positive	Plot_Acceptance	0.606785	2022
R037	Platform 2	0.999992	Positive	Plot_Acceptance	0.559254	2021
R038	Platform 2	0.99915	Positive	Character_Portrayal	0.486781	2024
R039	Platform 2	0.997729	Positive	Translation_Quality	0.50643	2024
R040	Platform 2	-0.715703	Negative	Character_Portrayal	0.576798	2023
R041	Platform 2	0	Neutral	Plot_Acceptance	0.496897	2021
R042	Platform 1	-0.695574	Negative	Character_Portrayal	0.678672	2022
R043	Platform 2	0.998487	Positive	Translation_Quality	0.701024	2024
R044	Platform 1	1	Positive	Character_Portrayal	0.63726	2014
R045	Platform 2	0.720392	Positive	Translation_Quality	0.548376	2023
R046	Platform 2	0.718463	Positive	Translation_Quality	0.52111	2020
R047	Platform 2	0.979409	Positive	Character_Portrayal	0.742747	2022
R048	Platform 2	0.998298	Positive	Plot_Acceptance	0.546798	2016
R049	Platform 2	0.999918	Positive	Translation_Quality	0.512973	2024
R050	Platform 1	-0.875041	Negative	Character_Portrayal	0.846498	2022
R051	Platform 1	0.943739	Positive	Character_Portrayal	0.487409	2015
R052	Platform 1	0.946601	Positive	Translation_Quality	0.714727	2024
R053	Platform 2	0.999854	Positive	Translation_Quality	0.445552	2016
R054	Platform 2	0.995736	Positive	Translation_Quality	0.550865	2007
R055	Platform 1	0.864088	Positive	Character_Portrayal	0.540224	2022
R056	Platform 2	0.999232	Positive	Translation_Quality	0.536171	2023
R057	Platform 2	0	Neutral	Plot_Acceptance	0.640232	2017
R058	Platform 2	1	Positive	Translation_Quality	0.432592	2014
R059	Platform 2	1	Positive	Translation_Quality	0.730269	2024
R060	Platform 2	0.999992	Positive	Translation_Quality	0.619558	2024
R061	Platform 2	1	Positive	Character_Portrayal	0.490732	2021
R062	Platform 1	0.92105	Positive	Character_Portrayal	0.470811	2014
R063	Platform 2	0.0660437	Neutral	Translation_Quality	0.680265	2015
R064	Platform 1	0.93846	Positive	Translation_Quality	0.662898	2014
R065	Platform 2	0	Neutral	Plot_Acceptance	0.561065	2025
R066	Platform 2	0.991502	Positive	Translation_Quality	0.923794	2020
R067	Platform 2	0.725841	Positive	Translation_Quality	0.732442	2024
R068	Platform 2	0.864017	Positive	Translation_Quality	0.774791	2024
R069	Platform 2	0.990693	Positive	Translation_Quality	0.574165	2022
R070	Platform 2	0.999996	Positive	Translation_Quality	0.445802	2014
R071	Platform 1	0.999678	Positive	Translation_Quality	0.694611	2023
R072	Platform 1	0.990066	Positive	Translation_Quality	0.625975	2024
R073	Platform 2	0.999887	Positive	Character_Portrayal	0.446204	2022
R074	Platform 1	0.990058	Positive	Plot_Acceptance	0.611729	2010
R075	Platform 2	0.71794	Positive	Character_Portrayal	0.50861	2022
R076	Platform 2	0.994095	Positive	Translation_Quality	0.653706	2023
R077	Platform 2	0.994957	Positive	Translation_Quality	0.792096	2019
R078	Platform 2	0.999997	Positive	Translation_Quality	0.467968	2020
R079	Platform 2	0.943023	Positive	Character_Portrayal	0.476554	2020
R080	Platform 1	1	Positive	Character_Portrayal	0.569499	2017
R081	Platform 2	0.710444	Positive	Translation_Quality	0.488759	2021
R082	Platform 1	0.999993	Positive	Character_Portrayal	0.916018	2023
R083	Platform 2	0.999872	Positive	Translation_Quality	0.502024	2022
R084	Platform 2	0.996042	Positive	Translation_Quality	0.86995	2022
R085	Platform 2	-0.961591	Negative	Translation_Quality	0.55027	2013
R086	Platform 2	0.971719	Positive	Plot_Acceptance	0.712686	2024
R087	Platform 1	0.992939	Positive	Character_Portrayal	0.458249	2024
R088	Platform 2	0.978276	Positive	Translation_Quality	0.778681	2024
R089	Platform 2	0.994444	Positive	Translation_Quality	0.444095	2024
R090	Platform 2	0.999346	Positive	Plot_Acceptance	0.584759	2023
R091	Platform 2	0.650093	Positive	Translation_Quality	0.482001	2009
R092	Platform 2	0.989256	Positive	Plot_Acceptance	0.57568	2024
R093	Platform 2	0.863885	Positive	Translation_Quality	0.410789	2009
R094	Platform 1	0.999247	Positive	Translation_Quality	0.665455	2015
R095	Platform 2	0	Neutral	Character_Portrayal	0.548481	2024
R096	Platform 2	-0.341156	Negative	Plot_Acceptance	0.473873	2024
R097	Platform 2	0.995382	Positive	Plot_Acceptance	0.802852	2008
R098	Platform 2	0.859618	Positive	Translation_Quality	0.514356	2024
R099	Platform 1	0.878341	Positive	Translation_Quality	0.704939	2018
R100	Platform 2	1	Positive	Plot_Acceptance	0.873537	2022
R101	Platform 2	0.999857	Positive	Translation_Quality	0.453429	2025
R102	Platform 1	0.998244	Positive	Translation_Quality	0.495277	2022
R103	Platform 2	0.947358	Positive	Character_Portrayal	0.373605	2017
R104	Platform 1	1	Positive	Plot_Acceptance	0.438771	2010
R105	Platform 2	0.999889	Positive	Translation_Quality	0.545857	2017
R106	Platform 2	-0.399539	Negative	Translation_Quality	0.77721	2025
R107	Platform 1	0.999736	Positive	Character_Portrayal	0.472615	2013
R108	Platform 1	0.999984	Positive	Translation_Quality	0.834764	2016
R109	Platform 2	0.999312	Positive	Character_Portrayal	0.550246	2021
R110	Platform 2	-0.43277	Negative	Character_Portrayal	0.764096	2012
R111	Platform 2	-1	Negative	Plot_Acceptance	0.602263	2021
R112	Platform 2	0.998917	Positive	Translation_Quality	0.54861	2022
R113	Platform 1	0.988849	Positive	Translation_Quality	0.907777	2020
R114	Platform 2	0.838779	Positive	Character_Portrayal	0.414214	2010
R115	Platform 2	-0.446548	Negative	Plot_Acceptance	0.548365	2024
R116	Platform 2	1	Positive	Plot_Acceptance	0.478485	2024
R117	Platform 1	0.00411998	Neutral	Character_Portrayal	0.518277	2021
R118	Platform 1	0.885882	Positive	Translation_Quality	0.634032	2020
R119	Platform 2	0.961083	Positive	Plot_Acceptance	0.518634	2018
R120	Platform 2	0.698169	Positive	Translation_Quality	0.47267	2020
R121	Platform 1	0.989081	Positive	Character_Portrayal	0.490643	2021
R122	Platform 1	0.999902	Positive	Plot_Acceptance	0.530264	2011
R123	Platform 2	-0.832455	Negative	Translation_Quality	0.545175	2022
R124	Platform 1	0.656205	Positive	Translation_Quality	0.696296	2024
R125	Platform 1	-0.401772	Negative	Character_Portrayal	0.425244	2013
R126	Platform 2	0.999575	Positive	Character_Portrayal	0.515268	2024
R127	Platform 1	0.998238	Positive	Translation_Quality	0.694365	2016
R128	Platform 2	1	Positive	Plot_Acceptance	0.454197	2020
R129	Platform 2	0	Neutral	Translation_Quality	0.706204	2017
R130	Platform 2	0.999854	Positive	Translation_Quality	0.384606	2025
R131	Platform 2	0.868017	Positive	Translation_Quality	0.478326	2018
R132	Platform 2	0.702713	Positive	Character_Portrayal	0.66097	2016
R133	Platform 2	0.999896	Positive	Translation_Quality	0.875084	2024
R134	Platform 2	0.84317	Positive	Translation_Quality	0.405142	2025
R135	Platform 2	0.98912	Positive	Character_Portrayal	0.50334	2018
R136	Platform 2	1	Positive	Plot_Acceptance	0.570954	2021
R137	Platform 2	1	Positive	Plot_Acceptance	0.73183	2019
R138	Platform 1	1	Positive	Translation_Quality	0.634219	2017
R139	Platform 1	0.997312	Positive	Translation_Quality	0.750572	2019
R140	Platform 1	0.70661	Positive	Translation_Quality	0.460735	2016
R141	Platform 2	0.858623	Positive	Character_Portrayal	0.407514	2022
R142	Platform 1	0.999998	Positive	Translation_Quality	0.512889	2001
R143	Platform 2	0	Neutral	Translation_Quality	0.828719	2012
R144	Platform 2	0.999999	Positive	Plot_Acceptance	0.504109	2019
R145	Platform 2	0.999879	Positive	Plot_Acceptance	0.556135	2015
R146	Platform 2	1	Positive	Translation_Quality	0.594528	2025
R147	Platform 2	0.990334	Positive	Character_Portrayal	0.53186	2008
R148	Platform 2	0.917682	Positive	Plot_Acceptance	0.515346	2024
R149	Platform 2	0.829511	Positive	Translation_Quality	0.743752	2024
R150	Platform 2	0.917188	Positive	Character_Portrayal	0.87506	2022
R151	Platform 2	0.999899	Positive	Translation_Quality	0.45083	2012
R152	Platform 2	0.720392	Positive	Translation_Quality	0.548376	2023
R153	Platform 2	0.977117	Positive	Translation_Quality	0.577878	2021
R154	Platform 1	0.991248	Positive	Character_Portrayal	0.706736	2024
R155	Platform 2	0.998443	Positive	Character_Portrayal	0.475837	2018
R156	Platform 2	1	Positive	Plot_Acceptance	0.555989	2025
R157	Platform 2	0.858623	Positive	Translation_Quality	0.576336	2019
R158	Platform 2	0.886252	Positive	Translation_Quality	0.800998	2011
R159	Platform 2	0.99566	Positive	Translation_Quality	0.494405	2024
R160	Platform 2	0.857626	Positive	Translation_Quality	0.734368	2023
R161	Platform 2	1	Positive	Plot_Acceptance	0.509092	2024
R162	Platform 2	0.672142	Positive	Translation_Quality	0.518414	2023
R163	Platform 2	0.998521	Positive	Translation_Quality	0.819171	2016
R164	Platform 2	0.998823	Positive	Character_Portrayal	0.512712	2010
R165	Platform 2	-0.859587	Negative	Translation_Quality	0.535762	2022
R166	Platform 2	0.999999	Positive	Translation_Quality	0.67744	2022
R167	Platform 1	0.999994	Positive	Translation_Quality	0.7656	2016
R168	Platform 2	0.999916	Positive	Plot_Acceptance	0.529221	2021
R169	Platform 2	0.975021	Positive	Character_Portrayal	0.451662	2020
R170	Platform 2	0.947243	Positive	Translation_Quality	0.787622	2023
R171	Platform 2	0.998395	Positive	Character_Portrayal	0.652615	2021
R172	Platform 2	0.999993	Positive	Character_Portrayal	0.490834	2025
R173	Platform 2	0.999837	Positive	Character_Portrayal	0.548639	2015
R174	Platform 1	0.978294	Positive	Translation_Quality	0.868192	2008
R175	Platform 1	0.990066	Positive	Translation_Quality	0.751942	2016
R176	Platform 1	1	Positive	Translation_Quality	0.621413	2024
R177	Platform 2	0.869601	Positive	Translation_Quality	0.691241	2023
R178	Platform 2	0.75679	Positive	Translation_Quality	0.535769	2019
R179	Platform 2	-0.740588	Negative	Plot_Acceptance	0.506062	2024
R180	Platform 2	0.989267	Positive	Character_Portrayal	0.554283	2023
R181	Platform 2	-0.872448	Negative	Translation_Quality	0.674433	2019
R182	Platform 2	-0.936829	Negative	Plot_Acceptance	0.462151	2023
R183	Platform 2	1	Positive	Translation_Quality	0.469769	2023
R184	Platform 2	-0.379949	Negative	Translation_Quality	0.688586	2023
R185	Platform 2	0.999339	Positive	Plot_Acceptance	0.622569	2022
R186	Platform 2	-0.600967	Negative	Translation_Quality	0.736444	2024
R187	Platform 1	0.99995	Positive	Character_Portrayal	0.524611	2024
R188	Platform 2	0.116647	Positive	Character_Portrayal	0.612757	2013
R189	Platform 1	0.999916	Positive	Character_Portrayal	0.665894	2012
R190	Platform 2	0.974304	Positive	Plot_Acceptance	0.676028	2008
R191	Platform 2	0.70661	Positive	Character_Portrayal	0.577284	2013
R192	Platform 2	1	Positive	Plot_Acceptance	0.467846	2023
R193	Platform 2	0.997589	Positive	Translation_Quality	0.456848	2010
R194	Platform 2	0.995742	Positive	Character_Portrayal	0.65196	2025
R195	Platform 2	0.999468	Positive	Translation_Quality	0.499177	2018
R196	Platform 2	0.995703	Positive	Character_Portrayal	0.490958	2020
R197	Platform 2	0.999919	Positive	Translation_Quality	0.723848	2011
R198	Platform 2	0.868608	Positive	Character_Portrayal	0.543103	2023
R199	Platform 1	0.507963	Positive	Character_Portrayal	0.447941	2024
R200	Platform 2	1	Positive	Plot_Acceptance	0.441684	2023
R201	Platform 2	0.999967	Positive	Plot_Acceptance	0.793738	2022
R202	Platform 2	0.999994	Positive	Translation_Quality	0.830169	2020
R203	Platform 2	0.841345	Positive	Translation_Quality	0.647093	2024
R204	Platform 2	0.988254	Positive	Translation_Quality	0.374031	2023
R205	Platform 2	0.979795	Positive	Translation_Quality	0.593019	2015
R206	Platform 1	0.962675	Positive	Plot_Acceptance	0.447838	2018
R207	Platform 2	0.755815	Positive	Translation_Quality	0.424253	2021
R208	Platform 2	0.999468	Positive	Plot_Acceptance	0.495057	2017
R209	Platform 2	0.999937	Positive	Character_Portrayal	0.458454	2020
R210	Platform 2	0.998586	Positive	Character_Portrayal	0.389921	2022
R211	Platform 2	1	Positive	Character_Portrayal	0.367228	2022
R212	Platform 2	0.999581	Positive	Plot_Acceptance	0.603681	2022
R213	Platform 2	0.999897	Positive	Character_Portrayal	0.530793	2023
R214	Platform 2	0.990035	Positive	Translation_Quality	0.391389	2023
R215	Platform 2	0.999648	Positive	Translation_Quality	0.684072	2024
R216	Platform 2	0.999996	Positive	Translation_Quality	0.420193	2023
R217	Platform 2	0.0197974	Neutral	Translation_Quality	0.573717	2024
R218	Platform 2	0.46862	Positive	Plot_Acceptance	0.595817	2021
R219	Platform 1	0.833557	Positive	Character_Portrayal	0.482787	2022
R220	Platform 2	0.999277	Positive	Plot_Acceptance	0.725281	2023
R221	Platform 2	0.881403	Positive	Translation_Quality	0.612794	2024
R222	Platform 2	-0.97351	Negative	Translation_Quality	0.802801	2024
R223	Platform 1	0.885766	Positive	Translation_Quality	0.622157	2020
R224	Platform 2	0.944605	Positive	Translation_Quality	0.587646	2021
R225	Platform 2	1	Positive	Translation_Quality	0.61586	2022
R226	Platform 2	1	Positive	Plot_Acceptance	0.554528	2017
R227	Platform 2	0.988477	Positive	Translation_Quality	0.453639	2019
R228	Platform 2	-0.472481	Negative	Translation_Quality	0.573045	2022
R229	Platform 2	1	Positive	Translation_Quality	0.484967	2024
R230	Platform 2	0.991868	Positive	Character_Portrayal	0.479977	2008
R231	Platform 2	0.898988	Positive	Translation_Quality	0.670148	2024
R232	Platform 2	0.710444	Positive	Plot_Acceptance	0.359929	2024
R233	Platform 1	1	Positive	Character_Portrayal	0.596075	2007
R234	Platform 2	0.999363	Positive	Plot_Acceptance	0.672299	2021
R235	Platform 2	0.991748	Positive	Character_Portrayal	0.655547	2018
R236	Platform 2	0.99016	Positive	Translation_Quality	0.756126	2019
R237	Platform 1	1	Positive	Plot_Acceptance	0.496054	2006
R238	Platform 2	0.700122	Positive	Character_Portrayal	0.682284	2024
R239	Platform 1	0.999995	Positive	Translation_Quality	0.707445	2018
R240	Platform 1	0.999752	Positive	Translation_Quality	0.716598	2022
R241	Platform 2	0.999999	Positive	Translation_Quality	0.510811	2023
R242	Platform 2	0.868608	Positive	Translation_Quality	0.788838	2021
R243	Platform 1	0.99991	Positive	Translation_Quality	0.552116	2010
R244	Platform 1	0.943244	Positive	Character_Portrayal	0.681516	2014
R245	Platform 2	0.998293	Positive	Translation_Quality	0.668026	2024
R246	Platform 2	1	Positive	Character_Portrayal	0.558591	2023
R247	Platform 1	0.999351	Positive	Character_Portrayal	0.670721	2024
R248	Platform 2	0.935674	Positive	Translation_Quality	0.60333	2021
R249	Platform 2	0.910503	Positive	Plot_Acceptance	0.533903	2022
R250	Platform 2	0.99966	Positive	Translation_Quality	0.481589	2022
R251	Platform 2	0.991383	Positive	Character_Portrayal	0.5584	2025
R252	Platform 2	0.99956	Positive	Character_Portrayal	0.707294	2022
R253	Platform 2	-0.94841	Negative	Translation_Quality	0.738056	2014
R254	Platform 2	0.923343	Positive	Character_Portrayal	0.933407	2023
R255	Platform 1	0.945428	Positive	Translation_Quality	0.646459	2004
R256	Platform 2	0.396519	Positive	Translation_Quality	0.742316	2020
R257	Platform 2	0.868608	Positive	Translation_Quality	0.630031	2022
R258	Platform 2	0.815922	Positive	Character_Portrayal	0.835078	2022
R259	Platform 2	0.935674	Positive	Character_Portrayal	0.829591	2018
R260	Platform 2	1	Positive	Plot_Acceptance	0.474006	2022
R261	Platform 2	0.992011	Positive	Plot_Acceptance	0.401292	2021
R262	Platform 2	0.973569	Positive	Character_Portrayal	0.796255	2024
R263	Platform 1	0.998357	Positive	Translation_Quality	0.505041	2013
R264	Platform 2	0.552786	Positive	Translation_Quality	0.480137	2023
R265	Platform 1	0.999544	Positive	Character_Portrayal	0.73392	2014
R266	Platform 2	0.710444	Positive	Character_Portrayal	0.698206	2021
R267	Platform 2	-0.212989	Negative	Translation_Quality	0.727837	2014
R268	Platform 1	0.999245	Positive	Translation_Quality	0.555527	2018
R269	Platform 1	0.998381	Positive	Translation_Quality	0.675982	2016
R270	Platform 2	0.999842	Positive	Translation_Quality	0.399584	2022
R271	Platform 2	0.101766	Positive	Character_Portrayal	0.535763	2016
R272	Platform 2	0.670648	Positive	Translation_Quality	0.546935	2024
R273	Platform 2	0.999494	Positive	Translation_Quality	0.452283	2014
R274	Platform 2	0.999998	Positive	Character_Portrayal	0.56256	2023
R275	Platform 1	0.999745	Positive	Plot_Acceptance	0.540225	2006
R276	Platform 1	0.999991	Positive	Translation_Quality	0.89195	2002
R277	Platform 2	0.999995	Positive	Character_Portrayal	0.344994	2018
R278	Platform 1	0.999862	Positive	Translation_Quality	0.705335	2023
R279	Platform 2	0.0545857	Neutral	Character_Portrayal	0.600595	2021
R280	Platform 2	0.999693	Positive	Character_Portrayal	0.746138	2013
R281	Platform 2	0.988254	Positive	Character_Portrayal	0.44424	2011
R282	Platform 2	0.995903	Positive	Character_Portrayal	0.67102	2024
R283	Platform 1	0.99999	Positive	Plot_Acceptance	0.40272	2018
R284	Platform 2	0.99996	Positive	Translation_Quality	0.657107	2024
R285	Platform 2	0.999929	Positive	Translation_Quality	0.507227	2024
R286	Platform 2	0.97495	Positive	Plot_Acceptance	0.699424	2023
R287	Platform 2	0	Neutral	Character_Portrayal	0.59299	2017
R288	Platform 2	0.999991	Positive	Translation_Quality	0.642502	2021
R289	Platform 2	0.999999	Positive	Character_Portrayal	0.664998	2019
R290	Platform 2	0.998335	Positive	Character_Portrayal	0.544526	2025
R291	Platform 2	0.0795515	Neutral	Translation_Quality	0.511789	2019
R292	Platform 2	0.999638	Positive	Character_Portrayal	0.515546	2023
R293	Platform 2	0.999971	Positive	Plot_Acceptance	0.412346	2007
R294	Platform 1	0.99998	Positive	Character_Portrayal	0.744415	2014
R295	Platform 1	0.94916	Positive	Character_Portrayal	0.484197	2016
R296	Platform 2	0.882505	Positive	Translation_Quality	0.438043	2010
R297	Platform 2	0.710444	Positive	Translation_Quality	0.797614	2024
R298	Platform 1	0.990033	Positive	Translation_Quality	0.835439	2018
R299	Platform 2	0.999661	Positive	Plot_Acceptance	0.634669	2019
R300	Platform 2	0.70251	Positive	Plot_Acceptance	0.521042	2019
R301	Platform 2	0	Neutral	Character_Portrayal	0.52905	2009
R302	Platform 2	0.778818	Positive	Translation_Quality	0.661407	2021
R303	Platform 2	0.955603	Positive	Plot_Acceptance	0.739846	2017
R304	Platform 2	-0.0591309	Neutral	Translation_Quality	0.561582	2020
R305	Platform 2	0.853255	Positive	Character_Portrayal	0.534112	2022
R306	Platform 2	0.875779	Positive	Character_Portrayal	0.430143	2016
R307	Platform 2	0.997224	Positive	Character_Portrayal	0.542975	2022
R308	Platform 2	0	Neutral	Character_Portrayal	0.820891	2022
R309	Platform 2	1	Positive	Plot_Acceptance	0.702749	2024
R310	Platform 1	0.868017	Positive	Translation_Quality	0.478355	2024
R311	Platform 2	1	Positive	Translation_Quality	0.516459	2025
R312	Platform 1	1	Positive	Character_Portrayal	0.768188	2001
R313	Platform 1	0.995928	Positive	Translation_Quality	0.687838	2016
R314	Platform 1	1	Positive	Translation_Quality	0.490096	2008
R315	Platform 2	0.393082	Positive	Translation_Quality	0.726431	2020
R316	Platform 1	1	Positive	Translation_Quality	0.458841	2011
R317	Platform 2	-0.314634	Negative	Character_Portrayal	0.59805	2013
R318	Platform 2	0.997337	Positive	Translation_Quality	0.520899	2022
R319	Platform 1	0.947901	Positive	Translation_Quality	0.600066	2016
R320	Platform 2	0.870287	Positive	Plot_Acceptance	0.669775	2007
R321	Platform 2	0.998852	Positive	Character_Portrayal	0.869225	2013
R322	Platform 2	0	Neutral	Translation_Quality	0.333333	2021
R323	Platform 2	0.999981	Positive	Plot_Acceptance	0.646533	2008
R324	Platform 2	0	Neutral	Plot_Acceptance	0.448243	2012
R325	Platform 2	0.999912	Positive	Character_Portrayal	0.882595	2020
R326	Platform 2	0.999349	Positive	Plot_Acceptance	0.435386	2017
R327	Platform 2	1	Positive	Translation_Quality	0.770901	2024
R328	Platform 2	1	Positive	Translation_Quality	0.683507	2010
R329	Platform 2	0.999492	Positive	Translation_Quality	0.574918	2019
R330	Platform 2	1	Positive	Plot_Acceptance	0.410709	2024
R331	Platform 2	0.295141	Positive	Plot_Acceptance	0.569825	2018
R332	Platform 2	1	Positive	Character_Portrayal	0.542825	2021
R333	Platform 1	0.876569	Positive	Character_Portrayal	0.604617	2022
R334	Platform 2	0.974895	Positive	Translation_Quality	0.860732	2017
R335	Platform 2	0.98129	Positive	Translation_Quality	0.57664	2021
R336	Platform 1	0.998202	Positive	Character_Portrayal	0.702502	2010
R337	Platform 2	0.998473	Positive	Translation_Quality	0.437701	2022
R338	Platform 2	1	Positive	Translation_Quality	0.827437	2024
R339	Platform 2	0.999974	Positive	Plot_Acceptance	0.550852	2017
R340	Platform 1	1	Positive	Character_Portrayal	0.454127	2003
R341	Platform 2	0.979345	Positive	Character_Portrayal	0.442672	2021
R342	Platform 1	0.999999	Positive	Character_Portrayal	0.374624	2012
R343	Platform 1	0.973317	Positive	Character_Portrayal	0.725197	2019
R344	Platform 2	1	Positive	Translation_Quality	0.845006	2018
R345	Platform 2	0.999999	Positive	Translation_Quality	0.386916	2017
R346	Platform 2	0.943887	Positive	Character_Portrayal	0.807823	2018
R347	Platform 2	1	Positive	Plot_Acceptance	0.448603	2021
R348	Platform 2	0.70661	Positive	Translation_Quality	0.837905	2017
R349	Platform 1	-0.954396	Negative	Character_Portrayal	0.556161	2018
R350	Platform 2	0.999432	Positive	Plot_Acceptance	0.355708	2024
R351	Platform 2	0.999987	Positive	Plot_Acceptance	0.462838	2025
R352	Platform 2	0.391051	Positive	Character_Portrayal	0.546339	2008
R353	Platform 2	0.999997	Positive	Translation_Quality	0.431041	2010
R354	Platform 2	0.710444	Positive	Character_Portrayal	0.601692	2023
R355	Platform 2	1	Positive	Plot_Acceptance	0.547975	2021
R356	Platform 1	0.982382	Positive	Character_Portrayal	0.610846	2022
R357	Platform 1	0.99877	Positive	Character_Portrayal	0.771092	2025
R358	Platform 2	-0.861409	Negative	Translation_Quality	0.479124	2024
R359	Platform 2	0	Neutral	Translation_Quality	0.547113	2013
R360	Platform 2	0.988142	Positive	Plot_Acceptance	0.461361	2020
R361	Platform 1	1	Positive	Plot_Acceptance	0.734097	2000
R362	Platform 1	1	Positive	Character_Portrayal	0.701034	2012
R363	Platform 2	0.999998	Positive	Character_Portrayal	0.448994	2023
R364	Platform 2	0.996514	Positive	Character_Portrayal	0.702182	2022
R365	Platform 1	-0.596605	Negative	Character_Portrayal	0.608784	2010
R366	Platform 1	0.7455	Positive	Translation_Quality	0.487708	2018
R367	Platform 1	0.998298	Positive	Plot_Acceptance	0.412777	2021
R368	Platform 2	0.999995	Positive	Translation_Quality	0.674415	2009
R369	Platform 1	1	Positive	Plot_Acceptance	0.774324	1999
R370	Platform 1	0.0878529	Neutral	Character_Portrayal	0.733552	2014
R371	Platform 1	0.999936	Positive	Character_Portrayal	0.66462	2017
R372	Platform 2	1	Positive	Plot_Acceptance	0.384685	2016
R373	Platform 2	0.442842	Positive	Character_Portrayal	0.508842	2021
R374	Platform 2	0.999995	Positive	Translation_Quality	0.506199	2009
R375	Platform 2	0.999863	Positive	Translation_Quality	0.342855	2009
R376	Platform 2	0.999976	Positive	Translation_Quality	0.864263	2024
R377	Platform 2	0.534896	Positive	Character_Portrayal	0.578432	2019
R378	Platform 2	1	Positive	Plot_Acceptance	0.719682	2018
R379	Platform 2	0.999672	Positive	Character_Portrayal	0.435912	2024
R380	Platform 2	0.999977	Positive	Plot_Acceptance	0.511043	2012
R381	Platform 2	-0.96784	Negative	Character_Portrayal	0.490852	2017
R382	Platform 2	-0.476665	Negative	Plot_Acceptance	0.82761	2025
R383	Platform 2	0.868608	Positive	Translation_Quality	0.538769	2018
R384	Platform 2	0.913871	Positive	Translation_Quality	0.813612	2023
R385	Platform 2	0.999967	Positive	Translation_Quality	0.607274	2020
R386	Platform 2	0	Neutral	Translation_Quality	0.511886	2024
R387	Platform 2	0.932911	Positive	Translation_Quality	0.548216	2023
R388	Platform 2	1	Positive	Translation_Quality	0.518414	2025
R389	Platform 2	-0.423525	Negative	Character_Portrayal	0.552637	2022
R390	Platform 2	0.401638	Positive	Character_Portrayal	0.515845	2022
R391	Platform 2	-0.335027	Negative	Plot_Acceptance	0.454773	2022
R392	Platform 2	0.936073	Positive	Translation_Quality	0.704928	2013
R393	Platform 2	0.698128	Positive	Character_Portrayal	0.4612	2011
R394	Platform 2	0.99998	Positive	Translation_Quality	0.501002	2023
R395	Platform 2	0.996734	Positive	Character_Portrayal	0.562117	2021
R396	Platform 2	0.991304	Positive	Plot_Acceptance	0.454733	2015
R397	Platform 2	0.999812	Positive	Character_Portrayal	0.522575	2022
R398	Platform 2	0.974907	Positive	Character_Portrayal	0.862403	2022
R399	Platform 2	1	Positive	Plot_Acceptance	0.730574	2022
R400	Platform 2	0.999933	Positive	Translation_Quality	0.630016	2012
R401	Platform 2	-0.932742	Negative	Translation_Quality	0.648562	2023
R402	Platform 2	-0.943416	Negative	Character_Portrayal	0.413102	2018
R403	Platform 2	0.99791	Positive	Character_Portrayal	0.823762	2020
R404	Platform 1	0.999932	Positive	Translation_Quality	0.804472	2022
R405	Platform 2	0.977255	Positive	Translation_Quality	0.557898	2017
R406	Platform 2	1	Positive	Character_Portrayal	0.573467	2024
R407	Platform 2	0.998014	Positive	Plot_Acceptance	0.402021	2021
R408	Platform 2	0.863885	Positive	Translation_Quality	0.544039	2019
R409	Platform 1	-0.939198	Negative	Character_Portrayal	0.646848	2014
R410	Platform 1	1	Positive	Translation_Quality	0.527962	2017
R411	Platform 2	0.999079	Positive	Character_Portrayal	0.582022	2017
R412	Platform 2	0.999576	Positive	Plot_Acceptance	0.431512	2024
R413	Platform 2	0.999985	Positive	Translation_Quality	0.592579	2021
R414	Platform 1	0.989309	Positive	Translation_Quality	0.790219	2023
R415	Platform 2	0.999987	Positive	Plot_Acceptance	0.734054	2025
R416	Platform 2	0.0482625	Neutral	Translation_Quality	0.626734	2019
R417	Platform 2	0.998037	Positive	Plot_Acceptance	0.403964	2019
R418	Platform 2	0.994789	Positive	Character_Portrayal	0.641839	2017
R419	Platform 2	0.154161	Positive	Plot_Acceptance	0.484726	2024
R420	Platform 2	0.980454	Positive	Character_Portrayal	0.495321	2010
R421	Platform 2	0	Neutral	Character_Portrayal	0.60118	2011
R422	Platform 2	1	Positive	Translation_Quality	0.542462	2025
R423	Platform 2	1	Positive	Translation_Quality	0.479252	2022
R424	Platform 2	0.297341	Positive	Translation_Quality	0.577416	2023
R425	Platform 2	0.503079	Positive	Translation_Quality	0.499203	2013
R426	Platform 2	-0.590559	Negative	Translation_Quality	0.571387	2024
R427	Platform 2	0.995183	Positive	Plot_Acceptance	0.658859	2020
R428	Platform 2	0.975999	Positive	Translation_Quality	0.504155	2015
R429	Platform 2	0.946422	Positive	Character_Portrayal	0.515626	2019
R430	Platform 2	0.988356	Positive	Translation_Quality	0.427699	2024
R431	Platform 2	0.935674	Positive	Translation_Quality	0.549607	2022
R432	Platform 2	1	Positive	Plot_Acceptance	0.998535	2013
R433	Platform 1	0.999975	Positive	Character_Portrayal	0.62199	2023
R434	Platform 2	0.922445	Positive	Character_Portrayal	0.496236	2018
R435	Platform 2	0.975269	Positive	Translation_Quality	0.689423	2016
R436	Platform 2	0.9832	Positive	Translation_Quality	0.656251	2024
R437	Platform 2	0.989884	Positive	Plot_Acceptance	0.509876	2025
R438	Platform 2	0.99925	Positive	Translation_Quality	0.610831	2012
R439	Platform 2	0.999998	Positive	Character_Portrayal	0.486227	2018
R440	Platform 1	-0.101766	Negative	Character_Portrayal	0.482425	2015
R441	Platform 2	0.999551	Positive	Translation_Quality	0.476767	2009
R442	Platform 2	0	Neutral	Translation_Quality	0.648922	2022
R443	Platform 2	0.873329	Positive	Translation_Quality	0.542064	2017
R444	Platform 2	0.995937	Positive	Translation_Quality	0.369101	2021
R445	Platform 2	1	Positive	Character_Portrayal	0.440065	2017
R446	Platform 2	1	Positive	Plot_Acceptance	0.501569	2017
R447	Platform 1	0.999572	Positive	Character_Portrayal	0.432592	2021
R448	Platform 1	0.988967	Positive	Translation_Quality	0.748313	2014
R449	Platform 1	0.868608	Positive	Translation_Quality	0.736393	2014
R450	Platform 2	0.455612	Positive	Translation_Quality	0.60935	2018
R451	Platform 2	0.976749	Positive	Plot_Acceptance	0.642602	2020
R452	Platform 2	0.996103	Positive	Translation_Quality	0.869831	2023
R453	Platform 2	-0.617293	Negative	Translation_Quality	0.873566	2024
R454	Platform 2	0.999998	Positive	Character_Portrayal	0.56644	2017
R455	Platform 1	0.999875	Positive	Character_Portrayal	0.870178	2020
R456	Platform 2	0.999833	Positive	Character_Portrayal	0.421864	2019
R457	Platform 2	1	Positive	Translation_Quality	0.411941	2023
R458	Platform 1	0.999999	Positive	Plot_Acceptance	0.728837	2006
R459	Platform 2	0.995029	Positive	Plot_Acceptance	0.853167	2019
R460	Platform 2	0.998342	Positive	Translation_Quality	0.549077	2023
R461	Platform 2	0.935674	Positive	Translation_Quality	0.493972	2023
R462	Platform 2	1	Positive	Plot_Acceptance	0.77615	2022
R463	Platform 2	0.999906	Positive	Translation_Quality	0.42769	2022
R464	Platform 2	0.95937	Positive	Translation_Quality	0.792461	2014
R465	Platform 2	0.975653	Positive	Character_Portrayal	0.428676	2023
R466	Platform 2	0.0123794	Neutral	Character_Portrayal	0.741738	2008
R467	Platform 2	-0.990316	Negative	Plot_Acceptance	0.529197	2021
R468	Platform 2	0.855534	Positive	Translation_Quality	0.754691	2024
R469	Platform 2	1	Positive	Plot_Acceptance	0.534851	2022
R470	Platform 2	-0.315102	Negative	Translation_Quality	0.479147	2023
R471	Platform 1	0.974024	Positive	Character_Portrayal	0.541011	2014
R472	Platform 2	0.999252	Positive	Plot_Acceptance	0.785883	2025
R473	Platform 2	0.937964	Positive	Translation_Quality	0.75571	2024
R474	Platform 2	0.995382	Positive	Character_Portrayal	0.658507	2024
R475	Platform 2	0.999936	Positive	Translation_Quality	0.437708	2017
R476	Platform 1	-0.998482	Negative	Character_Portrayal	0.756243	2011
R477	Platform 2	0.866754	Positive	Translation_Quality	0.546214	2023
R478	Platform 2	0.997986	Positive	Translation_Quality	0.761873	2017
R479	Platform 2	0.116647	Positive	Character_Portrayal	0.523896	2024
R480	Platform 1	0.951688	Positive	Plot_Acceptance	0.488152	2021
R481	Platform 2	1	Positive	Character_Portrayal	0.525454	2014
R482	Platform 2	0.729136	Positive	Character_Portrayal	0.709183	2023
R483	Platform 2	0.999183	Positive	Translation_Quality	0.772513	2008
R484	Platform 2	0.728724	Positive	Translation_Quality	0.770071	2023
R485	Platform 2	0.999498	Positive	Character_Portrayal	0.553843	2025
R486	Platform 2	0.823185	Positive	Plot_Acceptance	0.51352	2019
R487	Platform 1	0.995339	Positive	Character_Portrayal	0.735154	2016
R488	Platform 2	0.999985	Positive	Character_Portrayal	0.619965	2022
R489	Platform 1	0.932341	Positive	Translation_Quality	0.844271	2015
R490	Platform 1	0.999996	Positive	Character_Portrayal	0.514124	2017
R491	Platform 2	0.999997	Positive	Character_Portrayal	0.613882	2023
R492	Platform 2	0.999999	Positive	Character_Portrayal	0.616938	2023
R493	Platform 1	0.996161	Positive	Character_Portrayal	0.805704	2019
R494	Platform 2	0.0678954	Neutral	Translation_Quality	0.438408	2008
R495	Platform 2	0.999313	Positive	Translation_Quality	0.734181	2024
R496	Platform 2	0	Neutral	Translation_Quality	0.82478	2025
R497	Platform 1	0.999711	Positive	Translation_Quality	0.647312	2020
R498	Platform 2	1	Positive	Character_Portrayal	0.583484	2014
R499	Platform 2	0.501838	Positive	Character_Portrayal	0.501916	2021
R500	Platform 2	0.977295	Positive	Character_Portrayal	0.55669	2019
R501	Platform 2	0.997879	Positive	Character_Portrayal	0.507246	2024
R502	Platform 2	0	Neutral	Translation_Quality	0.624411	2022
R503	Platform 2	0.991883	Positive	Character_Portrayal	0.701082	2024
R504	Platform 2	0.999608	Positive	Character_Portrayal	0.423279	2021
R505	Platform 1	0.996888	Positive	Character_Portrayal	0.650268	2021
R506	Platform 1	0.988495	Positive	Translation_Quality	0.589646	2020
R507	Platform 2	0.999981	Positive	Plot_Acceptance	0.465227	2024
R508	Platform 2	0.998119	Positive	Character_Portrayal	0.377477	2023
R509	Platform 2	0.999871	Positive	Translation_Quality	0.719398	2009
R510	Platform 2	0.997786	Positive	Translation_Quality	0.532746	2011
R511	Platform 2	-0.999744	Negative	Plot_Acceptance	0.660967	2020
R512	Platform 2	1	Positive	Plot_Acceptance	0.571138	2015
R513	Platform 1	0.934647	Positive	Character_Portrayal	0.495405	2020
R514	Platform 2	0.935674	Positive	Translation_Quality	0.816017	2024
R515	Platform 2	0.994957	Positive	Translation_Quality	0.391796	2024
R516	Platform 2	0.868608	Positive	Translation_Quality	0.706211	2022
R517	Platform 2	1	Positive	Plot_Acceptance	0.6389	2014
R518	Platform 2	0	Neutral	Plot_Acceptance	0.49692	2020
R519	Platform 2	0.729884	Positive	Character_Portrayal	0.42293	2024
R520	Platform 2	-0.936259	Negative	Plot_Acceptance	0.598155	2023
R521	Platform 2	0.0259342	Neutral	Character_Portrayal	0.56147	2024
R522	Platform 1	0	Neutral	Translation_Quality	0.735434	2023
R523	Platform 2	0.999996	Positive	Character_Portrayal	0.797284	2023
R524	Platform 1	0.999997	Positive	Plot_Acceptance	0.544795	2002
R525	Platform 1	0.999618	Positive	Translation_Quality	0.399421	2017
R526	Platform 2	0.954495	Positive	Character_Portrayal	0.543933	2023
R527	Platform 2	0	Neutral	Character_Portrayal	0.727019	2013
R528	Platform 2	1	Positive	Plot_Acceptance	0.41826	2018
R529	Platform 1	0.998257	Positive	Character_Portrayal	0.495925	2024
R530	Platform 1	0.990066	Positive	Character_Portrayal	0.623935	2019
R531	Platform 2	0.933902	Positive	Translation_Quality	0.566722	2024
R532	Platform 2	0.862021	Positive	Plot_Acceptance	0.514275	2021
R533	Platform 2	-0.632048	Negative	Translation_Quality	0.61196	2017
R534	Platform 2	0.991981	Positive	Translation_Quality	0.615524	2021
R535	Platform 1	0.996214	Positive	Translation_Quality	0.803098	2021
R536	Platform 2	0.451386	Positive	Plot_Acceptance	0.61399	2014
R537	Platform 2	1	Positive	Plot_Acceptance	0.627817	2017
R538	Platform 2	0.0455485	Neutral	Translation_Quality	0.53093	2017
R539	Platform 2	0.433046	Positive	Translation_Quality	0.414578	2008
R540	Platform 2	0.999988	Positive	Plot_Acceptance	0.698653	2025
R541	Platform 2	-0.438797	Negative	Plot_Acceptance	0.591184	2022
R542	Platform 2	0.899195	Positive	Translation_Quality	0.675986	2017
R543	Platform 2	-0.994965	Negative	Character_Portrayal	0.441731	2012
R544	Platform 1	0.999766	Positive	Character_Portrayal	0.933488	2021
R545	Platform 1	1	Positive	Plot_Acceptance	0.368092	2007
R546	Platform 2	1	Positive	Translation_Quality	0.503818	2021
R547	Platform 2	0.70661	Positive	Translation_Quality	0.746945	2024
R548	Platform 2	0	Neutral	Translation_Quality	0.637931	2023
R549	Platform 2	0.0536285	Neutral	Character_Portrayal	0.506555	2022
R550	Platform 2	-0.035565	Neutral	Character_Portrayal	0.414588	2024
R551	Platform 2	1	Positive	Plot_Acceptance	0.428805	2016
R552	Platform 1	0.863885	Positive	Translation_Quality	0.674011	2015
R553	Platform 2	0.757448	Positive	Character_Portrayal	0.530349	2024
R554	Platform 1	0.998803	Positive	Translation_Quality	0.64204	2008
R555	Platform 2	0.811867	Positive	Translation_Quality	0.654778	2025
R556	Platform 2	0.999702	Positive	Plot_Acceptance	0.486265	2023
R557	Platform 2	0.999943	Positive	Character_Portrayal	0.484194	2023
R558	Platform 2	1	Positive	Character_Portrayal	0.492587	2022
R559	Platform 1	0.623689	Positive	Character_Portrayal	0.74902	2002
R560	Platform 1	0.48052	Positive	Character_Portrayal	0.696721	2022
R561	Platform 1	0.931135	Positive	Character_Portrayal	0.487895	2025
R562	Platform 1	0.868608	Positive	Character_Portrayal	0.553872	2022
R563	Platform 2	1	Positive	Translation_Quality	0.426014	2013
R564	Platform 2	0.999726	Positive	Character_Portrayal	0.750229	2022
R565	Platform 2	0.950499	Positive	Translation_Quality	0.471448	2016
R566	Platform 2	1	Positive	Translation_Quality	0.563226	2020
R567	Platform 1	0.982369	Positive	Character_Portrayal	0.421731	2024
R568	Platform 1	1	Positive	Plot_Acceptance	0.441777	2007
R569	Platform 2	0.999992	Positive	Character_Portrayal	0.771776	2024
R570	Platform 1	0	Neutral	Translation_Quality	0.663478	2021
R571	Platform 2	0.999993	Positive	Character_Portrayal	0.91602	2023
R572	Platform 1	0.418919	Positive	Plot_Acceptance	0.437338	2023
R573	Platform 2	0.980068	Positive	Translation_Quality	0.460335	2013
R574	Platform 1	0.976361	Positive	Character_Portrayal	0.518339	2015
R575	Platform 2	-0.618883	Negative	Plot_Acceptance	0.407452	2024
R576	Platform 2	0.999894	Positive	Translation_Quality	0.808505	2023
R577	Platform 2	0.710444	Positive	Character_Portrayal	0.720463	2020
R578	Platform 2	0.971735	Positive	Plot_Acceptance	0.866778	2022
R579	Platform 1	0.999999	Positive	Plot_Acceptance	0.401972	2014
R580	Platform 2	0.99868	Positive	Translation_Quality	0.466045	2020
R581	Platform 2	0.70661	Positive	Translation_Quality	0.405365	2007
R582	Platform 2	0.999993	Positive	Translation_Quality	0.434961	2024
R583	Platform 2	-0.0298711	Neutral	Character_Portrayal	0.564096	2021
R584	Platform 2	0.991241	Positive	Character_Portrayal	0.833833	2024
R585	Platform 2	0.577682	Positive	Character_Portrayal	0.59514	2017
R586	Platform 2	-0.972371	Negative	Character_Portrayal	0.658531	2014
R587	Platform 2	0.996673	Positive	Plot_Acceptance	0.665325	2024
R588	Platform 2	0.461157	Positive	Plot_Acceptance	0.673158	2018
R589	Platform 2	0.990229	Positive	Translation_Quality	0.519878	2018
R590	Platform 2	-0.999998	Negative	Plot_Acceptance	0.639135	2017
R591	Platform 2	0	Neutral	Translation_Quality	0.333333	2022
R592	Platform 2	0.0635542	Neutral	Character_Portrayal	0.655675	2022
R593	Platform 2	0.999943	Positive	Translation_Quality	0.419373	2019
R594	Platform 2	0.999436	Positive	Character_Portrayal	0.550717	2023
R595	Platform 1	0.812954	Positive	Translation_Quality	0.727527	2014
R596	Platform 2	0.990848	Positive	Translation_Quality	0.693533	2021
R597	Platform 2	0.988356	Positive	Translation_Quality	0.677314	2021
R598	Platform 2	0.944534	Positive	Plot_Acceptance	0.371708	2021
R599	Platform 2	1	Positive	Translation_Quality	0.548252	2024
R600	Platform 1	0.868017	Positive	Character_Portrayal	0.680302	2015
R601	Platform 1	0.999283	Positive	Character_Portrayal	0.840845	2013
R602	Platform 1	0.739674	Positive	Character_Portrayal	0.657305	2025
R603	Platform 2	0.97856	Positive	Character_Portrayal	0.459804	2021
R604	Platform 1	0.997139	Positive	Character_Portrayal	0.884004	2024
R605	Platform 2	0.527146	Positive	Translation_Quality	0.687595	2023
R606	Platform 1	1	Positive	Translation_Quality	0.515498	2000
R607	Platform 2	-0.995601	Negative	Character_Portrayal	0.809884	2022
R608	Platform 1	0.999943	Positive	Translation_Quality	0.661345	2023
R609	Platform 1	0.990066	Positive	Character_Portrayal	0.64192	2023
R610	Platform 2	1	Positive	Plot_Acceptance	0.746852	2012
R611	Platform 2	-0.713639	Negative	Plot_Acceptance	0.526174	2018
R612	Platform 2	0.990405	Positive	Translation_Quality	0.627864	2025
R613	Platform 2	1	Positive	Plot_Acceptance	0.494754	2023
R614	Platform 2	0.940525	Positive	Translation_Quality	0.681195	2024
R615	Platform 2	0.187748	Positive	Plot_Acceptance	0.468881	2022
R616	Platform 2	0.995823	Positive	Translation_Quality	0.782378	2012
R617	Platform 2	0.999861	Positive	Plot_Acceptance	0.43264	2024
R618	Platform 2	0.995392	Positive	Plot_Acceptance	0.715179	2025
R619	Platform 1	0.999996	Positive	Character_Portrayal	0.478476	2017
R620	Platform 2	1	Positive	Plot_Acceptance	0.531444	2012
R621	Platform 1	0.865379	Positive	Character_Portrayal	0.539457	2020
R622	Platform 2	0	Neutral	Plot_Acceptance	0.728022	2007
R623	Platform 2	0.999995	Positive	Translation_Quality	0.840324	2024
R624	Platform 2	0.999995	Positive	Translation_Quality	0.70174	2024
R625	Platform 2	0.265054	Positive	Character_Portrayal	0.512622	2021
R626	Platform 2	0.935674	Positive	Translation_Quality	0.727963	2022
R627	Platform 2	0.765168	Positive	Translation_Quality	0.837508	2025
R628	Platform 2	0.999652	Positive	Character_Portrayal	0.454039	2018
R629	Platform 2	0.829285	Positive	Translation_Quality	0.458434	2019
R630	Platform 2	0.99938	Positive	Translation_Quality	0.375446	2024
R631	Platform 2	1	Positive	Character_Portrayal	0.46084	2022
R632	Platform 2	0.717329	Positive	Translation_Quality	0.542048	2008
R633	Platform 1	0.990066	Positive	Translation_Quality	0.657182	2023
R634	Platform 2	1	Positive	Plot_Acceptance	0.36964	2024
R635	Platform 2	-0.930645	Negative	Character_Portrayal	0.505004	2021
R636	Platform 2	1	Positive	Plot_Acceptance	0.776522	2016
R637	Platform 1	0.995306	Positive	Translation_Quality	0.50068	2018
R638	Platform 2	0	Neutral	Plot_Acceptance	0.548373	2014
R639	Platform 1	0.0316894	Neutral	Character_Portrayal	0.397198	2016
R640	Platform 2	0.998027	Positive	Translation_Quality	0.663838	2025
R641	Platform 2	0.983976	Positive	Translation_Quality	0.446907	2025
R642	Platform 2	0.438264	Positive	Translation_Quality	0.730072	2016
R643	Platform 2	0.846332	Positive	Plot_Acceptance	0.451812	2008
R644	Platform 2	1	Positive	Translation_Quality	0.554025	2013
R645	Platform 2	1	Positive	Plot_Acceptance	0.382118	2024
R646	Platform 2	0.999752	Positive	Translation_Quality	0.716576	2022
R647	Platform 1	0.86735	Positive	Character_Portrayal	0.715704	2023
R648	Platform 2	0.941428	Positive	Translation_Quality	0.529091	2017
R649	Platform 2	0.684791	Positive	Character_Portrayal	0.4873	2025
R650	Platform 2	1	Positive	Translation_Quality	0.566572	2024
R651	Platform 2	0	Neutral	Character_Portrayal	0.624756	2017
R652	Platform 2	0.712262	Positive	Translation_Quality	0.571402	2017
R653	Platform 2	0.868017	Positive	Character_Portrayal	0.647215	2023
R654	Platform 1	-0.0878529	Neutral	Character_Portrayal	0.739458	2021
R655	Platform 2	0.139681	Positive	Character_Portrayal	0.672406	2025
R656	Platform 1	0.99997	Positive	Character_Portrayal	0.424864	2011
R657	Platform 1	0.999996	Positive	Translation_Quality	0.598366	2017
R658	Platform 1	0.999998	Positive	Character_Portrayal	0.665857	2008
R659	Platform 2	0.846332	Positive	Translation_Quality	0.657624	2024
R660	Platform 1	0.999998	Positive	Plot_Acceptance	0.483832	2020
R661	Platform 2	0.999973	Positive	Character_Portrayal	0.755608	2021
R662	Platform 2	1	Positive	Plot_Acceptance	0.818415	2021
R663	Platform 1	0.999541	Positive	Translation_Quality	0.723872	2021
R664	Platform 2	0.105846	Positive	Character_Portrayal	0.822825	2023
R665	Platform 2	1	Positive	Translation_Quality	0.535167	2019
R666	Platform 2	1	Positive	Plot_Acceptance	0.415983	2023
R667	Platform 2	0.99016	Positive	Translation_Quality	0.761813	2024
R668	Platform 2	0	Neutral	Plot_Acceptance	0.619011	2022
R669	Platform 2	0.953343	Positive	Translation_Quality	0.749774	2024
R670	Platform 2	0.74442	Positive	Translation_Quality	0.739346	2014
R671	Platform 1	0.119356	Positive	Character_Portrayal	0.442051	2003
R672	Platform 2	0.868017	Positive	Character_Portrayal	0.689197	2024
R673	Platform 2	0.995864	Positive	Character_Portrayal	0.745642	2025
R674	Platform 2	0.871547	Positive	Translation_Quality	0.707714	2013
R675	Platform 1	0.999759	Positive	Character_Portrayal	0.683921	2011
R676	Platform 2	0.988926	Positive	Translation_Quality	0.761724	2024
R677	Platform 2	0.992917	Positive	Plot_Acceptance	0.464238	2021
R678	Platform 2	0.997981	Positive	Character_Portrayal	0.596777	2008
R679	Platform 2	0.101766	Positive	Translation_Quality	0.642308	2012
R680	Platform 2	0.99965	Positive	Translation_Quality	0.554832	2011
R681	Platform 1	0.999995	Positive	Translation_Quality	0.649556	2024
R682	Platform 2	0.999997	Positive	Translation_Quality	0.673897	2020
R683	Platform 2	0.866754	Positive	Translation_Quality	0.58573	2022
R684	Platform 2	1	Positive	Translation_Quality	0.531909	2024
R685	Platform 1	1	Positive	Plot_Acceptance	0.45891	2020
R686	Platform 2	0.993339	Positive	Character_Portrayal	0.63452	2024
R687	Platform 2	1	Positive	Plot_Acceptance	0.911315	2024
R688	Platform 1	0.999727	Positive	Character_Portrayal	0.555191	2003
R689	Platform 2	0.857626	Positive	Character_Portrayal	0.686262	2021
R690	Platform 2	0.999309	Positive	Translation_Quality	0.370301	2009
R691	Platform 2	0.997907	Positive	Translation_Quality	0.792502	2023
R692	Platform 2	0.999868	Positive	Translation_Quality	0.596257	2018
R693	Platform 2	0.999998	Positive	Character_Portrayal	0.54995	2024
R694	Platform 1	0.999305	Positive	Translation_Quality	0.819951	2021
R695	Platform 2	0	Neutral	Plot_Acceptance	0.508531	2017
R696	Platform 2	0.939681	Positive	Translation_Quality	0.657607	2021
R697	Platform 2	0.9993	Positive	Character_Portrayal	0.711893	2024
R698	Platform 2	0.999759	Positive	Character_Portrayal	0.794801	2021
R699	Platform 2	0.857626	Positive	Character_Portrayal	0.477539	2022
R700	Platform 1	0.999867	Positive	Character_Portrayal	0.578598	2015
R701	Platform 1	0	Neutral	Translation_Quality	0.760606	2016
R702	Platform 2	0.999536	Positive	Character_Portrayal	0.657693	2024
R703	Platform 2	1	Positive	Character_Portrayal	0.688478	2022
R704	Platform 1	0.999	Positive	Translation_Quality	0.756539	2013
R705	Platform 2	-0.385905	Negative	Character_Portrayal	0.671628	2023
R706	Platform 2	1	Positive	Plot_Acceptance	0.413853	2020
R707	Platform 2	1	Positive	Plot_Acceptance	0.542989	2023
R708	Platform 2	0.999885	Positive	Translation_Quality	0.437547	2021
R709	Platform 2	0.999999	Positive	Translation_Quality	0.544947	2025
R710	Platform 1	0.318467	Positive	Translation_Quality	0.556806	2015
R711	Platform 2	0.998187	Positive	Character_Portrayal	0.492771	2024
R712	Platform 1	0.101766	Positive	Translation_Quality	0.794374	2015
R713	Platform 2	0.999904	Positive	Translation_Quality	0.738242	2008
R714	Platform 1	0.982272	Positive	Translation_Quality	0.561189	2007
R715	Platform 2	0.999948	Positive	Plot_Acceptance	0.467506	2022
R716	Platform 2	0.999292	Positive	Translation_Quality	0.647615	2017
R717	Platform 2	0.471735	Positive	Translation_Quality	0.392546	2025
R718	Platform 2	1	Positive	Character_Portrayal	0.417491	2007
R719	Platform 1	0.99962	Positive	Translation_Quality	0.808338	2009
R720	Platform 1	0.972286	Positive	Translation_Quality	0.715395	2007
R721	Platform 2	0.992509	Positive	Translation_Quality	0.608227	2023
R722	Platform 2	0.995424	Positive	Translation_Quality	0.807475	2007
R723	Platform 2	0.999949	Positive	Translation_Quality	0.774681	2014
R724	Platform 1	0.988495	Positive	Translation_Quality	0.516842	2022
R725	Platform 2	0.999717	Positive	Character_Portrayal	0.654591	2014
R726	Platform 1	-0.941252	Negative	Character_Portrayal	0.846206	2014
R727	Platform 1	-0.383844	Negative	Character_Portrayal	0.748498	2024
R728	Platform 2	0.907734	Positive	Translation_Quality	0.587216	2012
R729	Platform 2	0.999999	Positive	Translation_Quality	0.821412	2013
R730	Platform 2	0.999963	Positive	Translation_Quality	0.457238	2011
R731	Platform 1	0.996539	Positive	Translation_Quality	0.692171	2024
R732	Platform 2	1	Positive	Translation_Quality	0.56397	2024
R733	Platform 2	0.996191	Positive	Translation_Quality	0.680015	2021
R734	Platform 2	0.935674	Positive	Translation_Quality	0.649403	2025
R735	Platform 2	0.935674	Positive	Translation_Quality	0.524445	2015
R736	Platform 2	0.866754	Positive	Translation_Quality	0.722752	2007
R737	Platform 1	0.999936	Positive	Character_Portrayal	0.615205	2023
R738	Platform 2	0.999081	Positive	Translation_Quality	0.383424	2023
R739	Platform 2	0.999999	Positive	Character_Portrayal	0.476691	2022
R740	Platform 2	0.99765	Positive	Character_Portrayal	0.477036	2018
R741	Platform 2	0.99635	Positive	Plot_Acceptance	0.448609	2023
R742	Platform 2	0.989637	Positive	Translation_Quality	0.465883	2021
R743	Platform 2	0.999999	Positive	Translation_Quality	0.554354	2022
R744	Platform 2	0.997056	Positive	Translation_Quality	0.727549	2025
R745	Platform 2	-0.70661	Negative	Character_Portrayal	0.533361	2024
R746	Platform 2	1	Positive	Translation_Quality	0.437109	2008
R747	Platform 2	0.999994	Positive	Translation_Quality	0.643858	2012
R748	Platform 2	0.866978	Positive	Translation_Quality	0.594951	2018
R749	Platform 2	1	Positive	Translation_Quality	0.441675	2014
R750	Platform 2	0.894192	Positive	Translation_Quality	0.485719	2023
R751	Platform 1	0.95848	Positive	Character_Portrayal	0.584784	2021
R752	Platform 2	0.951737	Positive	Character_Portrayal	0.931723	2024
R753	Platform 2	1	Positive	Plot_Acceptance	0.46054	2015
R754	Platform 2	0.888142	Positive	Character_Portrayal	0.470941	2020
R755	Platform 1	0.710444	Positive	Translation_Quality	0.751251	2020
R756	Platform 2	0.101766	Positive	Translation_Quality	0.529531	2020
R757	Platform 2	-0.639153	Negative	Character_Portrayal	0.531175	2013
R758	Platform 2	-0.0499584	Neutral	Translation_Quality	0.837336	2017
R759	Platform 2	0.712262	Positive	Character_Portrayal	0.443112	2013
R760	Platform 2	0.98493	Positive	Translation_Quality	0.579109	2013
R761	Platform 2	0.956794	Positive	Translation_Quality	0.752711	2024
R762	Platform 2	0.858623	Positive	Translation_Quality	0.477216	2021
R763	Platform 2	0.777113	Positive	Translation_Quality	0.431618	2020
R764	Platform 2	0.947718	Positive	Character_Portrayal	0.683348	2013
R765	Platform 1	0	Neutral	Translation_Quality	0.578549	2014
R766	Platform 2	0.999999	Positive	Plot_Acceptance	0.805866	2024
R767	Platform 1	-0.138661	Negative	Character_Portrayal	0.519512	2015
R768	Platform 1	0.99928	Positive	Translation_Quality	0.778512	2014
R769	Platform 2	0.999841	Positive	Translation_Quality	0.564494	2023
R770	Platform 2	0.989902	Positive	Character_Portrayal	0.420716	2024
R771	Platform 2	-0.364443	Negative	Translation_Quality	0.476782	2023
R772	Platform 2	0.991982	Positive	Character_Portrayal	0.654727	2019
R773	Platform 1	-0.519883	Negative	Character_Portrayal	0.612732	2013
R774	Platform 2	0.935674	Positive	Translation_Quality	0.755174	2022
R775	Platform 2	0.220141	Positive	Plot_Acceptance	0.516445	2018
R776	Platform 1	1	Positive	Plot_Acceptance	0.511634	2007
R777	Platform 2	0.216709	Positive	Plot_Acceptance	0.406282	2018
R778	Platform 1	0.999634	Positive	Character_Portrayal	0.438094	2017
R779	Platform 2	0.901991	Positive	Translation_Quality	0.859828	2018
R780	Platform 2	-0.354971	Negative	Character_Portrayal	0.457894	2008
R781	Platform 2	-0.99699	Negative	Character_Portrayal	0.458566	2021
R782	Platform 1	0.999982	Positive	Translation_Quality	0.650944	2024
R783	Platform 2	0.999926	Positive	Translation_Quality	0.504685	2024
R784	Platform 2	0.969438	Positive	Plot_Acceptance	0.869241	2023
R785	Platform 2	0.999984	Positive	Translation_Quality	0.503229	2023
R786	Platform 2	1	Positive	Plot_Acceptance	0.508549	2016
R787	Platform 2	0.997899	Positive	Character_Portrayal	0.398688	2018
R788	Platform 2	0.979797	Positive	Translation_Quality	0.710798	2024
R789	Platform 2	0.972908	Positive	Character_Portrayal	0.544706	2025
R790	Platform 2	0.937523	Positive	Translation_Quality	0.548376	2024
R791	Platform 2	0.6659	Positive	Translation_Quality	0.548574	2024
R792	Platform 2	0	Neutral	Character_Portrayal	0.603138	2025
R793	Platform 2	0.974211	Positive	Translation_Quality	0.726564	2024
R794	Platform 1	0.999876	Positive	Translation_Quality	0.830934	2015
R795	Platform 2	0.999999	Positive	Translation_Quality	0.529924	2023
R796	Platform 2	0.999822	Positive	Translation_Quality	0.443628	2025
R797	Platform 2	1	Positive	Character_Portrayal	0.495255	2022
R798	Platform 1	0	Neutral	Translation_Quality	0.663907	2020
R799	Platform 2	-0.990298	Negative	Translation_Quality	0.735549	2011
R800	Platform 2	0.998038	Positive	Translation_Quality	0.599259	2022
R801	Platform 2	-1	Negative	Plot_Acceptance	0.650034	2022
R802	Platform 2	0.998482	Positive	Translation_Quality	0.389823	2014
R803	Platform 2	0.995129	Positive	Character_Portrayal	0.411232	2012
R804	Platform 2	0.894185	Positive	Translation_Quality	0.811774	2023
R805	Platform 1	0.116647	Positive	Character_Portrayal	0.535581	2018
R806	Platform 2	1	Positive	Translation_Quality	0.377278	2023
R807	Platform 2	0.998013	Positive	Translation_Quality	0.776454	2008
R808	Platform 2	0.999947	Positive	Plot_Acceptance	0.581603	2020
R809	Platform 2	-0.237422	Negative	Plot_Acceptance	0.715043	2018
R810	Platform 2	-0.968259	Negative	Character_Portrayal	0.618566	2024
R811	Platform 1	1	Positive	Translation_Quality	0.590167	2020
R812	Platform 1	0.992073	Positive	Character_Portrayal	0.547482	2022
R813	Platform 2	0.999995	Positive	Plot_Acceptance	0.383844	2024
R814	Platform 2	0.999974	Positive	Translation_Quality	0.614135	2019
R815	Platform 1	0.708567	Positive	Translation_Quality	0.794906	2024
R816	Platform 2	0.999943	Positive	Plot_Acceptance	0.584664	2017
R817	Platform 2	-0.0537681	Neutral	Translation_Quality	0.503229	2023
R818	Platform 1	0.999972	Positive	Plot_Acceptance	0.597203	2022
R819	Platform 1	0.999991	Positive	Translation_Quality	0.891953	2002
R820	Platform 2	0.99988	Positive	Translation_Quality	0.560339	2019
R821	Platform 2	0.99581	Positive	Plot_Acceptance	0.414436	2021
R822	Platform 2	-0.8267	Negative	Character_Portrayal	0.601553	2014
R823	Platform 2	0.999918	Positive	Character_Portrayal	0.801946	2008
R824	Platform 2	0.997124	Positive	Character_Portrayal	0.672038	2010
R825	Platform 2	0.396121	Positive	Translation_Quality	0.732593	2020
R826	Platform 2	-0.769451	Negative	Character_Portrayal	0.432539	2016
R827	Platform 2	0.999877	Positive	Character_Portrayal	0.598285	2025
R828	Platform 2	0.988727	Positive	Translation_Quality	0.50764	2021
R829	Platform 2	1	Positive	Translation_Quality	0.439054	2024
R830	Platform 2	-0.0183979	Neutral	Translation_Quality	0.802367	2024
R831	Platform 2	0.884668	Positive	Translation_Quality	0.533542	2009
R832	Platform 2	0.9999	Positive	Character_Portrayal	0.417144	2021
R833	Platform 1	0	Neutral	Translation_Quality	0.423583	2021
R834	Platform 1	0.999992	Positive	Translation_Quality	0.786862	2002
R835	Platform 2	0.712262	Positive	Translation_Quality	0.400104	2023
R836	Platform 2	-0.9197	Negative	Translation_Quality	0.500351	2011
R837	Platform 2	0.116647	Positive	Character_Portrayal	0.52388	2022
R838	Platform 2	0.83163	Positive	Plot_Acceptance	0.68304	2017
R839	Platform 1	0.998793	Positive	Character_Portrayal	0.543444	2013
R840	Platform 2	-0.414986	Negative	Character_Portrayal	0.884128	2017
R841	Platform 2	1	Positive	Plot_Acceptance	0.998535	2013
R842	Platform 2	1	Positive	Plot_Acceptance	0.450468	2023
R843	Platform 2	-0.679874	Negative	Plot_Acceptance	0.450547	2022
R844	Platform 2	-0.96545	Negative	Character_Portrayal	0.478245	2023
R845	Platform 2	1	Positive	Plot_Acceptance	0.552494	2025
R846	Platform 2	0.9993	Positive	Character_Portrayal	0.540379	2022
R847	Platform 2	1	Positive	Plot_Acceptance	0.56318	2024
R848	Platform 2	1	Positive	Character_Portrayal	0.435295	2018
R849	Platform 2	0.0878529	Neutral	Plot_Acceptance	0.557433	2019
R850	Platform 2	-0.387453	Negative	Plot_Acceptance	0.742937	2024
R851	Platform 2	0.486145	Positive	Character_Portrayal	0.703059	2024
R852	Platform 2	0.9898	Positive	Translation_Quality	0.494443	2023
R853	Platform 2	0.999715	Positive	Translation_Quality	0.646164	2009
R854	Platform 2	-0.0306104	Neutral	Plot_Acceptance	0.431667	2018
R855	Platform 2	0.999941	Positive	Character_Portrayal	0.741847	2011
R856	Platform 2	0	Neutral	Plot_Acceptance	0.760633	2024
R857	Platform 2	0.794392	Positive	Translation_Quality	0.604909	2022
R858	Platform 2	0.996291	Positive	Translation_Quality	0.611947	2022
R859	Platform 2	0.999958	Positive	Plot_Acceptance	0.751718	2023
R860	Platform 2	0.926931	Positive	Translation_Quality	0.441149	2011
R861	Platform 2	1	Positive	Translation_Quality	0.510259	2014
R862	Platform 2	0.998865	Positive	Character_Portrayal	0.617486	2012
R863	Platform 2	0.999435	Positive	Translation_Quality	0.432118	2024
R864	Platform 2	-0.674198	Negative	Character_Portrayal	0.50374	2025
R865	Platform 2	1	Positive	Character_Portrayal	0.626873	2022
R866	Platform 1	0.945723	Positive	Translation_Quality	0.711986	2016
R867	Platform 2	0.996433	Positive	Translation_Quality	0.744761	2017
R868	Platform 2	0.958775	Positive	Character_Portrayal	0.760611	2024
R869	Platform 2	0.720392	Positive	Character_Portrayal	0.406635	2019
R870	Platform 2	0.883215	Positive	Translation_Quality	0.75573	2015
R871	Platform 2	0.996388	Positive	Translation_Quality	0.615326	2025
R872	Platform 2	1	Positive	Plot_Acceptance	0.43406	2021
R873	Platform 2	0.999999	Positive	Translation_Quality	0.542397	2023
R874	Platform 2	0.999384	Positive	Translation_Quality	0.625556	2022
R875	Platform 2	0.999881	Positive	Character_Portrayal	0.463925	2021
R876	Platform 2	0.999991	Positive	Translation_Quality	0.621783	2022
R877	Platform 2	0.999996	Positive	Plot_Acceptance	0.57836	2022
R878	Platform 2	1	Positive	Plot_Acceptance	0.530245	2014
R879	Platform 2	0.70661	Positive	Character_Portrayal	0.509274	2024
R880	Platform 2	0.748849	Positive	Translation_Quality	0.776304	2024
R881	Platform 2	0.999939	Positive	Translation_Quality	0.796743	2022
R882	Platform 1	0.862268	Positive	Translation_Quality	0.488599	2024
R883	Platform 1	1	Positive	Character_Portrayal	0.746148	2021
R884	Platform 2	-0.0717963	Neutral	Translation_Quality	0.529507	2022
R885	Platform 2	0.999998	Positive	Character_Portrayal	0.536464	2007
R886	Platform 2	1	Positive	Character_Portrayal	0.477453	2023
R887	Platform 2	0.990419	Positive	Plot_Acceptance	0.464106	2022
R888	Platform 2	0.999999	Positive	Translation_Quality	0.545897	2022
R889	Platform 2	0.921861	Positive	Character_Portrayal	0.727967	2021
R890	Platform 2	0.0915033	Neutral	Translation_Quality	0.53122	2024
R891	Platform 2	0.976168	Positive	Translation_Quality	0.608992	2014
R892	Platform 2	0.996324	Positive	Translation_Quality	0.382967	2022
R893	Platform 1	0.99821	Positive	Translation_Quality	0.568653	2025
R894	Platform 2	1	Positive	Plot_Acceptance	0.534696	2015
R895	Platform 1	-0.0485418	Neutral	Translation_Quality	0.559782	2023
R896	Platform 1	0.999165	Positive	Translation_Quality	0.5696	2013
R897	Platform 1	0.999501	Positive	Character_Portrayal	0.725502	2014
R898	Platform 2	0.986775	Positive	Character_Portrayal	0.751718	2017
R899	Platform 2	-0.77645	Negative	Character_Portrayal	0.681537	2024
R900	Platform 1	0.995851	Positive	Translation_Quality	0.715993	2015
R901	Platform 2	0.999977	Positive	Character_Portrayal	0.473079	2020
R902	Platform 1	0.999973	Positive	Translation_Quality	0.579894	2013
R903	Platform 1	-0.944968	Negative	Translation_Quality	0.623003	2022
R904	Platform 2	0.944514	Positive	Plot_Acceptance	0.581718	2024
R905	Platform 2	-0.999082	Negative	Plot_Acceptance	0.614334	2008
R906	Platform 2	0.868608	Positive	Translation_Quality	0.45469	2018
R907	Platform 1	0.997337	Positive	Translation_Quality	0.52091	2022
R908	Platform 2	0.0380616	Neutral	Character_Portrayal	0.844822	2018
R909	Platform 2	0.999018	Positive	Translation_Quality	0.488182	2011
R910	Platform 1	0.978787	Positive	Character_Portrayal	0.759393	2022
R911	Platform 2	0.998523	Positive	Translation_Quality	0.528392	2023
R912	Platform 1	0.988127	Positive	Character_Portrayal	0.599786	2016
R913	Platform 2	1	Positive	Character_Portrayal	0.599675	2024
R914	Platform 2	0.965301	Positive	Translation_Quality	0.650542	2022
R915	Platform 2	0.999987	Positive	Translation_Quality	0.511906	2023
R916	Platform 2	0	Neutral	Character_Portrayal	0.559232	2019
R917	Platform 2	0.976122	Positive	Translation_Quality	0.602975	2008
R918	Platform 2	0.950196	Positive	Character_Portrayal	0.689096	2022
R919	Platform 1	0.54156	Positive	Character_Portrayal	0.907607	2007
R920	Platform 2	0.999999	Positive	Translation_Quality	0.584436	2024
R921	Platform 2	1	Positive	Plot_Acceptance	0.670053	2023
R922	Platform 2	0.999335	Positive	Character_Portrayal	0.524606	2021
R923	Platform 2	0.987067	Positive	Translation_Quality	0.605678	2024
R924	Platform 2	0.0635542	Neutral	Character_Portrayal	0.763527	2020
R925	Platform 1	0.688585	Positive	Character_Portrayal	0.719297	2016
R926	Platform 2	0.99999	Positive	Plot_Acceptance	0.666718	2015
R927	Platform 2	1	Positive	Translation_Quality	0.494608	2022
R928	Platform 2	0.957311	Positive	Translation_Quality	0.904849	2021
R929	Platform 2	-0.864649	Negative	Plot_Acceptance	0.601176	2024
R930	Platform 2	1	Positive	Plot_Acceptance	0.465794	2020
R931	Platform 2	0.999998	Positive	Translation_Quality	0.489148	2021
R932	Platform 2	0.99858	Positive	Translation_Quality	0.648429	2017
R933	Platform 2	1	Positive	Translation_Quality	0.542459	2023
R934	Platform 2	0.999953	Positive	Character_Portrayal	0.582863	2022
R935	Platform 2	0.519869	Positive	Translation_Quality	0.764641	2021
R936	Platform 1	0.995991	Positive	Plot_Acceptance	0.528264	2021
R937	Platform 2	0.999945	Positive	Translation_Quality	0.589783	2018
R938	Platform 1	0.324725	Positive	Translation_Quality	0.46427	2020
R939	Platform 2	0.999999	Positive	Translation_Quality	0.591312	2011
R940	Platform 1	0.999717	Positive	Character_Portrayal	0.490566	2023
R941	Platform 1	0.998326	Positive	Translation_Quality	0.435655	2020
R942	Platform 2	0.999998	Positive	Translation_Quality	0.525539	2022
R943	Platform 2	-0.732592	Negative	Translation_Quality	0.818252	2024
R944	Platform 1	0.979889	Positive	Character_Portrayal	0.57086	2024
R945	Platform 2	0.999966	Positive	Character_Portrayal	0.661835	2015
R946	Platform 2	0.399236	Positive	Translation_Quality	0.584106	2023
R947	Platform 2	1	Positive	Plot_Acceptance	0.772972	2024
R948	Platform 2	0.0802073	Neutral	Translation_Quality	0.333333	2023
R949	Platform 2	0	Neutral	Character_Portrayal	0.80112	2023
R950	Platform 2	0.995935	Positive	Translation_Quality	0.568689	2018
R951	Platform 2	0.93846	Positive	Translation_Quality	0.534464	2013
R952	Platform 2	-0.598046	Negative	Character_Portrayal	0.716239	2016
R953	Platform 2	0.478656	Positive	Plot_Acceptance	0.493586	2013
R954	Platform 2	0.177163	Positive	Character_Portrayal	0.469548	2013
R955	Platform 2	0.696319	Positive	Character_Portrayal	0.456185	2014
R956	Platform 1	0.999679	Positive	Character_Portrayal	0.700763	2013
R957	Platform 2	0	Neutral	Translation_Quality	0.480998	2016
R958	Platform 1	0.973767	Positive	Translation_Quality	0.543186	2014
R959	Platform 2	0.698128	Positive	Translation_Quality	0.502649	2021
R960	Platform 2	-0.944762	Negative	Character_Portrayal	0.552072	2024
R961	Platform 2	0.999984	Positive	Translation_Quality	0.528825	2022
R962	Platform 2	0.998653	Positive	Character_Portrayal	0.498067	2024
R963	Platform 2	0.865379	Positive	Character_Portrayal	0.509104	2021
R964	Platform 2	0.837	Positive	Character_Portrayal	0.364942	2024
R965	Platform 2	0.978891	Positive	Character_Portrayal	0.66048	2009
R966	Platform 1	-0.945562	Negative	Character_Portrayal	0.71678	2024
R967	Platform 1	0.999998	Positive	Plot_Acceptance	0.41497	2007
R968	Platform 1	0.999723	Positive	Plot_Acceptance	0.479319	2013
R969	Platform 2	0.998425	Positive	Translation_Quality	0.667991	2023
R970	Platform 2	0.931049	Positive	Character_Portrayal	0.465644	2019
R971	Platform 2	0.93359	Positive	Translation_Quality	0.475669	2024
R972	Platform 2	0.949397	Positive	Translation_Quality	0.46901	2020
R973	Platform 2	0.881639	Positive	Translation_Quality	0.47483	2023
R974	Platform 2	0.100104	Positive	Character_Portrayal	0.515351	2015
R975	Platform 2	0.999999	Positive	Translation_Quality	0.38473	2023
R976	Platform 2	0.891564	Positive	Translation_Quality	0.554016	2008
R977	Platform 2	0.7455	Positive	Translation_Quality	0.48771	2018
R978	Platform 2	1	Positive	Character_Portrayal	0.40775	2023
R979	Platform 2	0.995602	Positive	Translation_Quality	0.499889	2025
R980	Platform 2	0.999174	Positive	Translation_Quality	0.888882	2022
R981	Platform 2	0.98806	Positive	Translation_Quality	0.458717	2023
R982	Platform 2	-0.0107796	Neutral	Translation_Quality	0.772012	2023
R983	Platform 2	0.999889	Positive	Translation_Quality	0.548184	2017
R984	Platform 2	-0.712262	Negative	Plot_Acceptance	0.467102	2017
R985	Platform 2	0.994742	Positive	Character_Portrayal	0.792605	2022
R986	Platform 2	0.70251	Positive	Plot_Acceptance	0.544978	2024
R987	Platform 2	0.999891	Positive	Translation_Quality	0.50463	2017
R988	Platform 2	0	Neutral	Plot_Acceptance	0.603914	2018
R989	Platform 2	-0.417995	Negative	Character_Portrayal	0.577231	2021
R990	Platform 1	0.99628	Positive	Character_Portrayal	0.578336	2025
R991	Platform 2	0.996436	Positive	Character_Portrayal	0.421813	2023
R992	Platform 2	0.942587	Positive	Translation_Quality	0.712937	2024
R993	Platform 2	0.996741	Positive	Character_Portrayal	0.663234	2023
R994	Platform 2	0.999993	Positive	Translation_Quality	0.550998	2017
R995	Platform 2	0.998509	Positive	Character_Portrayal	0.641165	2020
R996	Platform 1	0.999999	Positive	Translation_Quality	0.57095	2021
R997	Platform 2	0.997966	Positive	Plot_Acceptance	0.390308	2024
R998	Platform 2	0.999999	Positive	Plot_Acceptance	0.746054	2024
R999	Platform 1	1	Positive	Plot_Acceptance	0.634002	2014
R1000	Platform 2	1	Positive	Character_Portrayal	0.553812	2024
R1001	Platform 2	1	Positive	Plot_Acceptance	0.466279	2013
R1002	Platform 1	0.98975	Positive	Translation_Quality	0.774133	2012
R1003	Platform 1	0.97561	Positive	Translation_Quality	0.691076	2021
R1004	Platform 2	0.999245	Positive	Plot_Acceptance	0.4851	2016
R1005	Platform 2	0.995147	Positive	Translation_Quality	0.677248	2023
R1006	Platform 2	0	Neutral	Translation_Quality	0.333333	2022
R1007	Platform 2	0.996595	Positive	Translation_Quality	0.448362	2021
R1008	Platform 1	0.999991	Positive	Translation_Quality	0.891952	2002
R1009	Platform 2	0.993447	Positive	Translation_Quality	0.685429	2010
R1010	Platform 1	0.762625	Positive	Translation_Quality	0.679459	2022
R1011	Platform 1	1	Positive	Character_Portrayal	0.41478	2005
R1012	Platform 1	0.999997	Positive	Character_Portrayal	0.720733	2014
R1013	Platform 2	0.0762119	Neutral	Character_Portrayal	0.67023	2021
R1014	Platform 1	-0.0829688	Neutral	Character_Portrayal	0.60414	2015
R1015	Platform 2	0.984405	Positive	Translation_Quality	0.784667	2021
R1016	Platform 1	0.999998	Positive	Translation_Quality	0.740752	2025
R1017	Platform 2	0.478487	Positive	Translation_Quality	0.486573	2022
R1018	Platform 2	0.991344	Positive	Translation_Quality	0.45501	2017
R1019	Platform 2	0.999994	Positive	Translation_Quality	0.497726	2024
R1020	Platform 1	0.70251	Positive	Character_Portrayal	0.613268	2019
R1021	Platform 2	1	Positive	Plot_Acceptance	0.437839	2020
R1022	Platform 2	0.999973	Positive	Translation_Quality	0.584897	2023
R1023	Platform 2	0.999999	Positive	Character_Portrayal	0.541996	2020
R1024	Platform 2	0.101766	Positive	Translation_Quality	0.418383	2025
R1025	Platform 2	1	Positive	Translation_Quality	0.408407	2022
R1026	Platform 2	0	Neutral	Translation_Quality	0.537942	2025
R1027	Platform 2	0.990526	Positive	Character_Portrayal	0.517004	2007
R1028	Platform 1	1	Positive	Translation_Quality	0.5328	2022
R1029	Platform 2	1	Positive	Translation_Quality	0.5524	2024
R1030	Platform 2	0.999539	Positive	Character_Portrayal	0.520212	2021
R1031	Platform 2	0.959421	Positive	Translation_Quality	0.735249	2008
R1032	Platform 2	0.999157	Positive	Translation_Quality	0.684115	2021
R1033	Platform 2	0.999993	Positive	Plot_Acceptance	0.557604	2023
R1034	Platform 2	0.943623	Positive	Translation_Quality	0.671304	2019
R1035	Platform 2	-0.970333	Negative	Plot_Acceptance	0.863146	2008
R1036	Platform 2	1	Positive	Plot_Acceptance	0.463254	2022
R1037	Platform 2	0	Neutral	Plot_Acceptance	0.695166	2017
R1038	Platform 1	0.999708	Positive	Translation_Quality	0.738305	2025
R1039	Platform 1	0.999991	Positive	Translation_Quality	0.589741	2017
R1040	Platform 2	0.999844	Positive	Translation_Quality	0.881098	2022
R1041	Platform 2	0.990465	Positive	Translation_Quality	0.810057	2023
R1042	Platform 2	-0.810659	Negative	Character_Portrayal	0.405943	2022
R1043	Platform 2	0.999835	Positive	Character_Portrayal	0.775762	2022
R1044	Platform 2	0.217757	Positive	Plot_Acceptance	0.638222	2018
R1045	Platform 1	0.99999	Positive	Character_Portrayal	0.541244	2017
R1046	Platform 2	0.429432	Positive	Translation_Quality	0.548376	2024
R1047	Platform 2	0.999997	Positive	Character_Portrayal	0.580492	2023
R1048	Platform 1	0.999879	Positive	Translation_Quality	0.480598	2022
R1049	Platform 2	0.99915	Positive	Character_Portrayal	0.505478	2023
R1050	Platform 1	1	Positive	Translation_Quality	0.588414	2023
R1051	Platform 2	0.997651	Positive	Translation_Quality	0.461729	2025
R1052	Platform 2	0.999197	Positive	Translation_Quality	0.622079	2024
R1053	Platform 2	0.70661	Positive	Character_Portrayal	0.812141	2014
R1054	Platform 2	0.70251	Positive	Translation_Quality	0.647233	2025
R1055	Platform 1	0.990066	Positive	Translation_Quality	0.657147	2023
R1056	Platform 2	0.868608	Positive	Translation_Quality	0.546214	2024
R1057	Platform 1	0.999927	Positive	Plot_Acceptance	0.445932	1999
R1058	Platform 1	0.866754	Positive	Translation_Quality	0.878173	2013
R1059	Platform 2	0.99997	Positive	Character_Portrayal	0.741212	2018
R1060	Platform 2	0.998209	Positive	Translation_Quality	0.740159	2021
R1061	Platform 2	0.999999	Positive	Translation_Quality	0.501418	2021
R1062	Platform 2	1	Positive	Character_Portrayal	0.550858	2024
R1063	Platform 2	1	Positive	Translation_Quality	0.438045	2019
R1064	Platform 2	0.584137	Positive	Plot_Acceptance	0.479406	2013
R1065	Platform 2	0.999993	Positive	Plot_Acceptance	0.426332	2022
R1066	Platform 2	0.988974	Positive	Plot_Acceptance	0.443421	2024
R1067	Platform 2	0.730566	Positive	Plot_Acceptance	0.563693	2024
R1068	Platform 2	-0.852065	Negative	Translation_Quality	0.635806	2023
R1069	Platform 1	0.999863	Positive	Translation_Quality	0.745512	2024
R1070	Platform 2	0.999996	Positive	Translation_Quality	0.623968	2017
R1071	Platform 2	-0.700357	Negative	Plot_Acceptance	0.525833	2024
R1072	Platform 2	0.991292	Positive	Translation_Quality	0.603882	2024
R1073	Platform 1	1	Positive	Plot_Acceptance	0.685088	2002
R1074	Platform 1	0.868017	Positive	Translation_Quality	0.694976	2016
R1075	Platform 2	0.999526	Positive	Translation_Quality	0.466028	2024
R1076	Platform 1	0.987208	Positive	Plot_Acceptance	0.553217	2016
R1077	Platform 1	0.998116	Positive	Translation_Quality	0.791452	2023
R1078	Platform 2	0.993083	Positive	Translation_Quality	0.777413	2023
R1079	Platform 2	0.999995	Positive	Translation_Quality	0.606805	2023
R1080	Platform 1	0	Neutral	Plot_Acceptance	0.548263	2020
R1081	Platform 2	1	Positive	Character_Portrayal	0.523729	2024
R1082	Platform 2	0	Neutral	Character_Portrayal	0.531088	2011
R1083	Platform 2	0.798464	Positive	Translation_Quality	0.438716	2024
R1084	Platform 1	0.999999	Positive	Translation_Quality	0.633372	2021
R1085	Platform 2	0.867652	Positive	Translation_Quality	0.571407	2021
R1086	Platform 2	0.999274	Positive	Character_Portrayal	0.716762	2024
R1087	Platform 2	1	Positive	Translation_Quality	0.690042	2024
R1088	Platform 2	0.998946	Positive	Character_Portrayal	0.620172	2025
R1089	Platform 2	0.866754	Positive	Plot_Acceptance	0.446869	2022
R1090	Platform 1	0.999295	Positive	Translation_Quality	0.669293	2024
R1091	Platform 2	0.999894	Positive	Plot_Acceptance	0.383304	2017
R1092	Platform 1	0.977141	Positive	Translation_Quality	0.513705	2020
R1093	Platform 2	0.932794	Positive	Translation_Quality	0.549525	2016
R1094	Platform 2	0.999977	Positive	Translation_Quality	0.905708	2024
R1095	Platform 2	0.70251	Positive	Translation_Quality	0.785355	2021
R1096	Platform 2	0.0950522	Neutral	Plot_Acceptance	0.571303	2020
R1097	Platform 2	0.999944	Positive	Translation_Quality	0.512622	2022
R1098	Platform 2	0.240104	Positive	Character_Portrayal	0.422125	2024
R1099	Platform 2	0.999992	Positive	Character_Portrayal	0.654632	2024
R1100	Platform 2	0.996127	Positive	Translation_Quality	0.595275	2021
R1101	Platform 2	1	Positive	Translation_Quality	0.418337	2015
R1102	Platform 2	0.999243	Positive	Plot_Acceptance	0.473784	2011
R1103	Platform 2	0.999982	Positive	Translation_Quality	0.498195	2024
R1104	Platform 2	0.708567	Positive	Character_Portrayal	0.642812	2020
R1105	Platform 2	-0.999155	Negative	Character_Portrayal	0.533283	2023
R1106	Platform 1	0.937523	Positive	Character_Portrayal	0.754933	2015
R1107	Platform 2	0.421702	Positive	Character_Portrayal	0.51858	2012
R1108	Platform 1	0.9979	Positive	Translation_Quality	0.724836	2019
R1109	Platform 2	0.935674	Positive	Translation_Quality	0.622212	2021
R1110	Platform 2	-0.664037	Negative	Translation_Quality	0.714152	2016
R1111	Platform 2	1	Positive	Translation_Quality	0.401561	2021
R1112	Platform 2	0.975756	Positive	Character_Portrayal	0.669825	2024
R1113	Platform 1	0.975309	Positive	Translation_Quality	0.535033	2020
R1114	Platform 1	0.999298	Positive	Character_Portrayal	0.832812	2013
R1115	Platform 2	-0.723228	Negative	Translation_Quality	0.836262	2024
R1116	Platform 1	-0.937324	Negative	Character_Portrayal	0.614131	2008
R1117	Platform 1	0.99849	Positive	Translation_Quality	0.829519	2022
R1118	Platform 1	0.995832	Positive	Character_Portrayal	0.663077	2019
R1119	Platform 2	0.998735	Positive	Translation_Quality	0.577998	2020
R1120	Platform 2	0.999979	Positive	Plot_Acceptance	0.742481	2022
R1121	Platform 2	0.973653	Positive	Translation_Quality	0.834291	2021
R1122	Platform 2	1	Positive	Character_Portrayal	0.512378	2024
R1123	Platform 2	0.136974	Positive	Plot_Acceptance	0.467867	2017
R1124	Platform 2	1	Positive	Translation_Quality	0.577044	2020
R1125	Platform 2	0.999902	Positive	Translation_Quality	0.823721	2023
R1126	Platform 2	0.992277	Positive	Plot_Acceptance	0.470667	2017
R1127	Platform 2	0.942539	Positive	Translation_Quality	0.650116	2023
R1128	Platform 2	0.998141	Positive	Character_Portrayal	0.384243	2021
R1129	Platform 2	0	Neutral	Translation_Quality	0.491862	2016
R1130	Platform 2	0.989047	Positive	Translation_Quality	0.793493	2015
R1131	Platform 1	0.999999	Positive	Character_Portrayal	0.378202	2020
R1132	Platform 2	0.996246	Positive	Character_Portrayal	0.734432	2022
R1133	Platform 2	0.999993	Positive	Character_Portrayal	0.458793	2023
R1134	Platform 1	0.999999	Positive	Plot_Acceptance	0.417269	2023
R1135	Platform 2	1	Positive	Plot_Acceptance	0.632508	2014
R1136	Platform 2	0.999329	Positive	Plot_Acceptance	0.489846	2014
R1137	Platform 2	0.999989	Positive	Plot_Acceptance	0.612127	2018
R1138	Platform 2	0.436614	Positive	Character_Portrayal	0.392792	2020
R1139	Platform 2	0.974574	Positive	Translation_Quality	0.8011	2024
R1140	Platform 2	0.975363	Positive	Translation_Quality	0.642255	2023
R1141	Platform 2	-0.895926	Negative	Translation_Quality	0.465615	2019
R1142	Platform 2	0.990722	Positive	Translation_Quality	0.529786	2008
R1143	Platform 2	0.999973	Positive	Translation_Quality	0.665762	2024
R1144	Platform 2	0.98699	Positive	Plot_Acceptance	0.871406	2017
R1145	Platform 2	0.999714	Positive	Character_Portrayal	0.471674	2024
R1146	Platform 1	0.998866	Positive	Translation_Quality	0.448234	2020
R1147	Platform 1	0.999978	Positive	Character_Portrayal	0.950795	2015
R1148	Platform 2	0.999158	Positive	Plot_Acceptance	0.55372	2017
R1149	Platform 2	0.999991	Positive	Plot_Acceptance	0.44028	2023
R1150	Platform 2	0.992433	Positive	Translation_Quality	0.518296	2021
R1151	Platform 2	0.999999	Positive	Character_Portrayal	0.4882	2023
R1152	Platform 2	0.999999	Positive	Translation_Quality	0.489344	2021
R1153	Platform 1	0.999156	Positive	Translation_Quality	0.684555	2017
R1154	Platform 2	0.00835981	Neutral	Plot_Acceptance	0.52926	2024
R1155	Platform 2	0.924607	Positive	Plot_Acceptance	0.854853	2022
R1156	Platform 2	0.74945	Positive	Translation_Quality	0.445268	2019
R1157	Platform 2	0.712262	Positive	Translation_Quality	0.646793	2012
R1158	Platform 2	0.999999	Positive	Character_Portrayal	0.586564	2008
R1159	Platform 2	0.974365	Positive	Character_Portrayal	0.527583	2024
R1160	Platform 2	1	Positive	Translation_Quality	0.698826	2023
R1161	Platform 2	1	Positive	Character_Portrayal	0.601645	2016
R1162	Platform 2	0.968502	Positive	Translation_Quality	0.587327	2019
R1163	Platform 1	-0.971829	Negative	Character_Portrayal	0.491907	2022
R1164	Platform 2	0.912436	Positive	Translation_Quality	0.776917	2021
R1165	Platform 2	0.999999	Positive	Character_Portrayal	0.353912	2016
R1166	Platform 2	1	Positive	Plot_Acceptance	0.474559	2022
R1167	Platform 2	0.998879	Positive	Translation_Quality	0.658301	2021
R1168	Platform 1	0.976205	Positive	Translation_Quality	0.686638	2014
R1169	Platform 1	0.99016	Positive	Translation_Quality	0.795236	2016
R1170	Platform 2	-0.967309	Negative	Translation_Quality	0.359949	2023
R1171	Platform 2	0.999997	Positive	Translation_Quality	0.670048	2025
R1172	Platform 2	0.998891	Positive	Translation_Quality	0.548333	2023
R1173	Platform 1	0.999982	Positive	Character_Portrayal	0.771256	2017
R1174	Platform 2	-0.381949	Negative	Plot_Acceptance	0.442217	2024
R1175	Platform 2	0.0242552	Neutral	Character_Portrayal	0.570861	2024
R1176	Platform 2	0.999997	Positive	Plot_Acceptance	0.392764	2025
R1177	Platform 2	0.999974	Positive	Translation_Quality	0.551245	2025
R1178	Platform 2	0.999272	Positive	Character_Portrayal	0.587432	2024
R1179	Platform 2	0.999687	Positive	Character_Portrayal	0.59058	2024
R1180	Platform 1	0.999344	Positive	Plot_Acceptance	0.423748	2001
R1181	Platform 1	1	Positive	Plot_Acceptance	0.425625	2008
R1182	Platform 2	0.43621	Positive	Translation_Quality	0.465083	2022
R1183	Platform 2	0.998744	Positive	Character_Portrayal	0.592181	2021
R1184	Platform 2	0.999998	Positive	Plot_Acceptance	0.651872	2024
R1185	Platform 2	0.995424	Positive	Translation_Quality	0.80748	2007
R1186	Platform 1	0.989975	Positive	Character_Portrayal	0.733346	2025
R1187	Platform 2	0.550487	Positive	Translation_Quality	0.461886	2021
R1188	Platform 2	0.710444	Positive	Translation_Quality	0.637155	2021
R1189	Platform 1	0.966524	Positive	Character_Portrayal	0.74923	2019
R1190	Platform 2	0	Neutral	Character_Portrayal	0.456935	2020
R1191	Platform 2	0.99989	Positive	Character_Portrayal	0.525739	2023
R1192	Platform 2	0.761039	Positive	Translation_Quality	0.544923	2021
R1193	Platform 2	0.999998	Positive	Character_Portrayal	0.427206	2016
R1194	Platform 1	0.974152	Positive	Translation_Quality	0.796906	2015
R1195	Platform 1	0.999943	Positive	Character_Portrayal	0.486705	2014
R1196	Platform 2	1	Positive	Plot_Acceptance	0.621157	2013
R1197	Platform 2	0.924018	Positive	Plot_Acceptance	0.665741	2023
R1198	Platform 1	0.0591309	Neutral	Translation_Quality	0.550286	2015
R1199	Platform 2	0.927768	Positive	Translation_Quality	0.55601	2024
R1200	Platform 2	0.943623	Positive	Character_Portrayal	0.67191	2024
R1201	Platform 2	-0.465191	Negative	Translation_Quality	0.6034	2024
R1202	Platform 2	0.569674	Positive	Translation_Quality	0.419664	2016
R1203	Platform 2	0.935674	Positive	Translation_Quality	0.524485	2025
R1204	Platform 2	-0.999972	Negative	Plot_Acceptance	0.844161	2025
R1205	Platform 2	1	Positive	Plot_Acceptance	0.405254	2016
R1206	Platform 1	0.999506	Positive	Character_Portrayal	0.928316	2014
R1207	Platform 2	0.999999	Positive	Character_Portrayal	0.441271	2022
R1208	Platform 2	0.70661	Positive	Translation_Quality	0.404763	2021
R1209	Platform 2	0.228456	Positive	Translation_Quality	0.494358	2024
R1210	Platform 1	0.999372	Positive	Translation_Quality	0.586261	2013
R1211	Platform 2	-0.423443	Negative	Character_Portrayal	0.598046	2017
R1212	Platform 2	0.995589	Positive	Translation_Quality	0.461271	2023
R1213	Platform 1	0.999992	Positive	Translation_Quality	0.557611	2023
R1214	Platform 2	0.641877	Positive	Plot_Acceptance	0.749423	2025
R1215	Platform 1	0.964998	Positive	Character_Portrayal	0.534765	2025
R1216	Platform 2	0.999984	Positive	Translation_Quality	0.567684	2020
R1217	Platform 1	0.9892	Positive	Translation_Quality	0.634041	2024
R1218	Platform 2	0.999965	Positive	Character_Portrayal	0.351058	2010
R1219	Platform 2	0.739937	Positive	Translation_Quality	0.369343	2023
R1220	Platform 2	0.905386	Positive	Translation_Quality	0.768163	2024
R1221	Platform 2	0.999979	Positive	Plot_Acceptance	0.402926	2023
R1222	Platform 2	0.999991	Positive	Character_Portrayal	0.449118	2019
R1223	Platform 2	0.495937	Positive	Translation_Quality	0.731184	2012
R1224	Platform 2	-0.999998	Negative	Plot_Acceptance	0.634063	2013
R1225	Platform 2	0.859587	Positive	Translation_Quality	0.572793	2024
R1226	Platform 1	1	Positive	Translation_Quality	0.4447	2014
R1227	Platform 2	-0.401017	Negative	Character_Portrayal	0.854666	2022
R1228	Platform 2	0.999992	Positive	Plot_Acceptance	0.498764	2010
R1229	Platform 2	0.999999	Positive	Translation_Quality	0.451011	2024
R1230	Platform 2	0	Neutral	Plot_Acceptance	0.658513	2024
R1231	Platform 1	1	Positive	Character_Portrayal	0.572149	2016
R1232	Platform 2	0.99996	Positive	Plot_Acceptance	0.510383	2007
R1233	Platform 2	0.70661	Positive	Character_Portrayal	0.505686	2022
R1234	Platform 2	0.962129	Positive	Translation_Quality	0.552616	2021
R1235	Platform 1	0.999872	Positive	Translation_Quality	0.71207	2023
R1236	Platform 2	0.729033	Positive	Translation_Quality	0.54042	2024
R1237	Platform 2	1	Positive	Plot_Acceptance	0.465701	2022
R1238	Platform 2	0.975699	Positive	Translation_Quality	0.586745	2024
R1239	Platform 2	0.935674	Positive	Translation_Quality	0.524414	2023
R1240	Platform 2	0.999999	Positive	Translation_Quality	0.740523	2022
R1241	Platform 1	1	Positive	Translation_Quality	0.634752	1999
R1242	Platform 2	0.999866	Positive	Character_Portrayal	0.56644	2012
R1243	Platform 2	0.986384	Positive	Translation_Quality	0.591579	2023
R1244	Platform 2	0.99132	Positive	Translation_Quality	0.751555	2017
R1245	Platform 1	0.990198	Positive	Translation_Quality	0.812515	2014
R1246	Platform 1	1	Positive	Character_Portrayal	0.510666	2016
R1247	Platform 1	-0.980056	Negative	Character_Portrayal	0.893103	2016
R1248	Platform 2	0.898888	Positive	Plot_Acceptance	0.639057	2025
R1249	Platform 1	0.975093	Positive	Character_Portrayal	0.562972	2024
R1250	Platform 2	0.999855	Positive	Character_Portrayal	0.595846	2012
R1251	Platform 2	0	Neutral	Plot_Acceptance	0.698613	2017
R1252	Platform 2	0.999847	Positive	Translation_Quality	0.498531	2022
R1253	Platform 2	0.933902	Positive	Translation_Quality	0.652075	2024
R1254	Platform 2	0.935674	Positive	Character_Portrayal	0.485555	2024
R1255	Platform 2	0.999994	Positive	Translation_Quality	0.623225	2021
R1256	Platform 2	0.710444	Positive	Translation_Quality	0.519982	2022
R1257	Platform 2	0.0802073	Neutral	Character_Portrayal	0.658491	2023
R1258	Platform 2	0	Neutral	Plot_Acceptance	0.628346	2024
R1259	Platform 2	0.987062	Positive	Translation_Quality	0.613071	2021
R1260	Platform 2	0.940631	Positive	Translation_Quality	0.51694	2022
R1261	Platform 2	0.868608	Positive	Translation_Quality	0.619034	2023
R1262	Platform 2	0.149745	Positive	Translation_Quality	0.481426	2013
R1263	Platform 1	0.935025	Positive	Plot_Acceptance	0.654988	2021
R1264	Platform 2	0.997997	Positive	Character_Portrayal	0.686871	2024
R1265	Platform 2	1	Positive	Translation_Quality	0.873146	2025
R1266	Platform 2	0.09846	Neutral	Plot_Acceptance	0.467124	2014
R1267	Platform 2	0.911313	Positive	Character_Portrayal	0.445549	2024
R1268	Platform 2	0.999956	Positive	Character_Portrayal	0.599692	2023
R1269	Platform 2	0.973317	Positive	Plot_Acceptance	0.490358	2007
R1270	Platform 2	1	Positive	Character_Portrayal	0.681226	2020
R1271	Platform 1	0.976473	Positive	Character_Portrayal	0.819332	2024
R1272	Platform 2	0.990694	Positive	Character_Portrayal	0.493968	2022
R1273	Platform 2	0.698794	Positive	Character_Portrayal	0.615545	2024
R1274	Platform 2	1	Positive	Translation_Quality	0.453829	2016
R1275	Platform 1	0.741111	Positive	Character_Portrayal	0.69777	2022
R1276	Platform 2	0.999723	Positive	Translation_Quality	0.757798	2019
R1277	Platform 2	1	Positive	Character_Portrayal	0.521679	2022
R1278	Platform 2	0.986599	Positive	Translation_Quality	0.534386	2010
R1279	Platform 2	1	Positive	Plot_Acceptance	0.647995	2021
R1280	Platform 2	0.861656	Positive	Translation_Quality	0.733105	2007
R1281	Platform 2	0.982286	Positive	Translation_Quality	0.549848	2016
R1282	Platform 1	1	Positive	Translation_Quality	0.519116	2015
R1283	Platform 2	0.997157	Positive	Plot_Acceptance	0.506709	2023
R1284	Platform 1	0.9881	Positive	Character_Portrayal	0.573067	2016
R1285	Platform 2	0.771798	Positive	Translation_Quality	0.416101	2025
R1286	Platform 2	0.999988	Positive	Plot_Acceptance	0.771115	2023
R1287	Platform 1	0.996106	Positive	Character_Portrayal	0.633027	2025
R1288	Platform 2	0.99973	Positive	Character_Portrayal	0.696325	2013
R1289	Platform 2	0.986786	Positive	Character_Portrayal	0.447215	2024
R1290	Platform 2	1	Positive	Character_Portrayal	0.509227	2021
R1291	Platform 2	0.636329	Positive	Plot_Acceptance	0.597012	2025
R1292	Platform 1	0.952503	Positive	Character_Portrayal	0.586865	2016
R1293	Platform 2	0.996738	Positive	Translation_Quality	0.832588	2022
R1294	Platform 1	0.999942	Positive	Translation_Quality	0.483948	2022
R1295	Platform 2	0.70661	Positive	Character_Portrayal	0.530617	2024
R1296	Platform 2	0.868017	Positive	Character_Portrayal	0.734091	2021
R1297	Platform 2	0	Neutral	Translation_Quality	0.824851	2014
R1298	Platform 2	0	Neutral	Character_Portrayal	0.401792	2016
R1299	Platform 2	0	Neutral	Character_Portrayal	0.416073	2017
R1300	Platform 2	0.980655	Positive	Translation_Quality	0.726811	2016
R1301	Platform 1	0.995774	Positive	Character_Portrayal	0.558237	2024
R1302	Platform 1	0.996172	Positive	Translation_Quality	0.766107	2019
R1303	Platform 2	0	Neutral	Translation_Quality	0.447706	2021
R1304	Platform 1	0.999966	Positive	Translation_Quality	0.79994	2014
R1305	Platform 1	0.872123	Positive	Character_Portrayal	0.515118	2024
R1306	Platform 2	-0.298799	Negative	Translation_Quality	0.718968	2011
R1307	Platform 2	0.960957	Positive	Character_Portrayal	0.647212	2023
R1308	Platform 1	0.999941	Positive	Plot_Acceptance	0.394351	2005
R1309	Platform 2	0.99874	Positive	Translation_Quality	0.51656	2022
R1310	Platform 2	-0.939294	Negative	Character_Portrayal	0.566204	2016
R1311	Platform 2	1	Positive	Translation_Quality	0.52892	2024
R1312	Platform 2	0	Neutral	Translation_Quality	0.554924	2008
R1313	Platform 2	0.999701	Positive	Translation_Quality	0.591042	2022
R1314	Platform 2	0	Neutral	Translation_Quality	0.554204	2008
R1315	Platform 2	1	Positive	Character_Portrayal	0.488476	2020
R1316	Platform 2	-0.406991	Negative	Translation_Quality	0.513686	2008
R1317	Platform 2	0.712262	Positive	Translation_Quality	0.565823	2013
R1318	Platform 1	0.999691	Positive	Translation_Quality	0.693387	2016
R1319	Platform 2	0.999996	Positive	Character_Portrayal	0.471251	2019
R1320	Platform 2	0.980715	Positive	Character_Portrayal	0.563796	2011
R1321	Platform 1	0.978917	Positive	Character_Portrayal	0.452603	2014
R1322	Platform 1	0.868017	Positive	Translation_Quality	0.439263	2023
R1323	Platform 2	0.991429	Positive	Translation_Quality	0.431138	2021
R1324	Platform 1	0.991111	Positive	Translation_Quality	0.92317	2000
R1325	Platform 2	0.999991	Positive	Translation_Quality	0.589736	2017
R1326	Platform 2	0.999957	Positive	Character_Portrayal	0.54525	2016
R1327	Platform 2	0.999851	Positive	Character_Portrayal	0.622331	2025
R1328	Platform 1	0.999705	Positive	Translation_Quality	0.628959	2007
R1329	Platform 2	0.716755	Positive	Plot_Acceptance	0.603539	2025
R1330	Platform 1	1	Positive	Character_Portrayal	0.630021	2006
R1331	Platform 2	0.747639	Positive	Translation_Quality	0.777157	2012
R1332	Platform 2	0.998446	Positive	Character_Portrayal	0.486694	2013
R1333	Platform 2	1	Positive	Character_Portrayal	0.447581	2023
R1334	Platform 1	0.974574	Positive	Character_Portrayal	0.494787	2013
R1335	Platform 1	0.990194	Positive	Character_Portrayal	0.810984	2003
R1336	Platform 2	0.999999	Positive	Translation_Quality	0.64646	2022
R1337	Platform 2	0.0878529	Neutral	Character_Portrayal	0.761121	2013
R1338	Platform 2	-0.502377	Negative	Plot_Acceptance	0.893686	2016
R1339	Platform 2	-0.937837	Negative	Character_Portrayal	0.477698	2020
R1340	Platform 2	0.999999	Positive	Translation_Quality	0.767405	2021
R1341	Platform 2	1	Positive	Translation_Quality	0.497312	2023
R1342	Platform 2	0.999824	Positive	Character_Portrayal	0.665637	2011
R1343	Platform 2	0.653466	Positive	Character_Portrayal	0.454868	2023
R1344	Platform 2	1	Positive	Plot_Acceptance	0.671035	2019
R1345	Platform 2	0.944281	Positive	Translation_Quality	0.601354	2007
R1346	Platform 2	1	Positive	Character_Portrayal	0.434163	2023
R1347	Platform 1	0.999506	Positive	Character_Portrayal	0.928315	2014
R1348	Platform 2	1	Positive	Translation_Quality	0.410613	2019
R1349	Platform 2	0.933902	Positive	Translation_Quality	0.622466	2025
R1350	Platform 2	0.825975	Positive	Translation_Quality	0.421208	2022
R1351	Platform 2	1	Positive	Plot_Acceptance	0.468066	2021
R1352	Platform 1	0.894672	Positive	Character_Portrayal	0.687287	2015
R1353	Platform 2	0.868017	Positive	Translation_Quality	0.843432	2013
R1354	Platform 2	0.988026	Positive	Translation_Quality	0.55378	2012
R1355	Platform 2	0.94364	Positive	Translation_Quality	0.571803	2021
R1356	Platform 1	0.999717	Positive	Translation_Quality	0.827818	2004
R1357	Platform 1	1	Positive	Character_Portrayal	0.433656	2003
R1358	Platform 2	1	Positive	Character_Portrayal	0.712289	2022
R1359	Platform 1	0.999992	Positive	Character_Portrayal	0.69193	2016
R1360	Platform 2	0.896486	Positive	Character_Portrayal	0.793063	2021
R1361	Platform 2	0.995454	Positive	Character_Portrayal	0.622629	2012
R1362	Platform 2	0.998988	Positive	Translation_Quality	0.431116	2018
R1363	Platform 2	0.937523	Positive	Translation_Quality	0.52919	2022
R1364	Platform 1	0.999984	Positive	Translation_Quality	0.834759	2016
R1365	Platform 2	0.989559	Positive	Translation_Quality	0.568785	2020
R1366	Platform 1	0.976122	Positive	Translation_Quality	0.625359	2023
R1367	Platform 2	1	Positive	Plot_Acceptance	0.775358	2022
R1368	Platform 2	1	Positive	Translation_Quality	0.475435	2025
R1369	Platform 2	0.999983	Positive	Character_Portrayal	0.926142	2007
R1370	Platform 2	0.937523	Positive	Character_Portrayal	0.548354	2017
R1371	Platform 1	0.998365	Positive	Translation_Quality	0.83307	2022
R1372	Platform 2	0.999919	Positive	Translation_Quality	0.590757	2023
R1373	Platform 2	0.988912	Positive	Translation_Quality	0.576611	2022
R1374	Platform 1	0.993374	Positive	Character_Portrayal	0.550175	2017
R1375	Platform 2	0.997783	Positive	Character_Portrayal	0.610446	2024
R1376	Platform 2	0.0117195	Neutral	Plot_Acceptance	0.604455	2024
R1377	Platform 2	1	Positive	Plot_Acceptance	0.530887	2019
R1378	Platform 1	0.858623	Positive	Translation_Quality	0.63506	2024
R1379	Platform 1	0.999963	Positive	Translation_Quality	0.84432	2019
R1380	Platform 1	0.999651	Positive	Translation_Quality	0.830339	2014
R1381	Platform 2	0.994883	Positive	Translation_Quality	0.367753	2024
R1382	Platform 1	0.560691	Positive	Character_Portrayal	0.749483	2022
R1383	Platform 2	0.863514	Positive	Translation_Quality	0.52669	2017
R1384	Platform 2	0.999819	Positive	Translation_Quality	0.522136	2018
R1385	Platform 2	-0.3504	Negative	Character_Portrayal	0.527491	2021
R1386	Platform 2	0.141053	Positive	Character_Portrayal	0.920047	2020
R1387	Platform 2	0.981296	Positive	Translation_Quality	0.45112	2025
R1388	Platform 2	0.99867	Positive	Character_Portrayal	0.456411	2016
R1389	Platform 2	0.937523	Positive	Translation_Quality	0.770476	2024
R1390	Platform 2	0.99998	Positive	Translation_Quality	0.69717	2020
R1391	Platform 2	1	Positive	Plot_Acceptance	0.675428	2023
R1392	Platform 1	1	Positive	Plot_Acceptance	0.500825	2021
R1393	Platform 2	0.996283	Positive	Translation_Quality	0.466082	2012
R1394	Platform 2	1	Positive	Plot_Acceptance	0.998457	2013
R1395	Platform 2	0.99975	Positive	Translation_Quality	0.630027	2014
R1396	Platform 2	0	Neutral	Character_Portrayal	0.463761	2012
R1397	Platform 2	1	Positive	Plot_Acceptance	0.483788	2016
R1398	Platform 2	0.935674	Positive	Translation_Quality	0.524404	2024
R1399	Platform 1	1	Positive	Character_Portrayal	0.510176	2007
R1400	Platform 2	0.88219	Positive	Translation_Quality	0.672965	2015
R1401	Platform 2	1	Positive	Translation_Quality	0.536611	2020
R1402	Platform 2	0.999996	Positive	Translation_Quality	0.645512	2021
R1403	Platform 2	-0.6801	Negative	Plot_Acceptance	0.693426	2014
R1404	Platform 2	0.953878	Positive	Translation_Quality	0.75435	2024
R1405	Platform 2	0.998664	Positive	Translation_Quality	0.821391	2025
R1406	Platform 1	0.999984	Positive	Translation_Quality	0.52882	2022
R1407	Platform 2	0.999959	Positive	Plot_Acceptance	0.549637	2024
R1408	Platform 1	0	Neutral	Translation_Quality	0.333333	2015
R1409	Platform 1	0.999506	Positive	Character_Portrayal	0.92832	2014
R1410	Platform 1	0.975599	Positive	Translation_Quality	0.696782	2020
R1411	Platform 1	0	Neutral	Translation_Quality	0.640018	2016
R1412	Platform 2	0.528499	Positive	Plot_Acceptance	0.434817	2025
R1413	Platform 2	-0.700357	Negative	Translation_Quality	0.788185	2023
R1414	Platform 2	0.534097	Positive	Translation_Quality	0.423374	2019
R1415	Platform 2	0	Neutral	Character_Portrayal	0.476316	2021
R1416	Platform 2	-0.693486	Negative	Translation_Quality	0.698164	2022
R1417	Platform 2	0.935674	Positive	Translation_Quality	0.524437	2023
R1418	Platform 2	0.996775	Positive	Character_Portrayal	0.462902	2025
R1419	Platform 2	1	Positive	Translation_Quality	0.624228	2024
R1420	Platform 1	0	Neutral	Translation_Quality	0.710116	2014
R1421	Platform 2	1	Positive	Plot_Acceptance	0.625601	2013
R1422	Platform 2	-0.337599	Negative	Character_Portrayal	0.442927	2023
R1423	Platform 2	0.99925	Positive	Character_Portrayal	0.631635	2018
R1424	Platform 2	0.440007	Positive	Plot_Acceptance	0.628975	2023
R1425	Platform 2	0.964718	Positive	Character_Portrayal	0.598596	2018
R1426	Platform 2	0.433046	Positive	Character_Portrayal	0.70343	2022
R1427	Platform 2	0.742819	Positive	Translation_Quality	0.451181	2008
R1428	Platform 2	-0.973169	Negative	Plot_Acceptance	0.658393	2011
R1429	Platform 2	0.999757	Positive	Plot_Acceptance	0.551822	2023
R1430	Platform 1	0.999289	Positive	Character_Portrayal	0.553954	2023
R1431	Platform 2	0.999999	Positive	Character_Portrayal	0.6347	2018
R1432	Platform 1	0.893602	Positive	Plot_Acceptance	0.625963	2016
R1433	Platform 2	0.858623	Positive	Translation_Quality	0.669356	2022
R1434	Platform 2	0.987938	Positive	Character_Portrayal	0.614032	2010
R1435	Platform 2	0.974825	Positive	Character_Portrayal	0.820431	2022
R1436	Platform 2	0.936679	Positive	Plot_Acceptance	0.526585	2016
R1437	Platform 2	0.998279	Positive	Translation_Quality	0.664485	2022
R1438	Platform 2	0.986837	Positive	Translation_Quality	0.480483	2015
R1439	Platform 1	1	Positive	Translation_Quality	0.898077	2019
R1440	Platform 2	0.995434	Positive	Plot_Acceptance	0.504844	2022
R1441	Platform 2	1	Positive	Plot_Acceptance	0.568079	2014
R1442	Platform 1	0	Neutral	Translation_Quality	0.485654	2016
R1443	Platform 2	0.992259	Positive	Character_Portrayal	0.561555	2016
R1444	Platform 2	0.262996	Positive	Character_Portrayal	0.48161	2021
R1445	Platform 2	1	Positive	Character_Portrayal	0.502477	2024
R1446	Platform 2	0.974483	Positive	Translation_Quality	0.608778	2022
R1447	Platform 2	-0.715703	Negative	Translation_Quality	0.576567	2024
R1448	Platform 2	-0.98659	Negative	Translation_Quality	0.487193	2024
R1449	Platform 2	1	Positive	Translation_Quality	0.659925	2023
R1450	Platform 1	0	Neutral	Translation_Quality	0.742983	2015
R1451	Platform 2	0.990754	Positive	Translation_Quality	0.659681	2025
R1452	Platform 2	-0.414026	Negative	Translation_Quality	0.529302	2015
R1453	Platform 2	0	Neutral	Plot_Acceptance	0.624656	2020
R1454	Platform 1	1	Positive	Character_Portrayal	0.598099	2002
R1455	Platform 2	0	Neutral	Character_Portrayal	0.463929	2023
R1456	Platform 1	1	Positive	Plot_Acceptance	0.534103	2001
R1457	Platform 2	0.985905	Positive	Plot_Acceptance	0.843239	2024
R1458	Platform 2	0.997593	Positive	Character_Portrayal	0.53176	2007
R1459	Platform 2	0.955983	Positive	Character_Portrayal	0.591469	2024
R1460	Platform 1	0.99601	Positive	Translation_Quality	0.54555	2017
R1461	Platform 1	0.999826	Positive	Translation_Quality	0.630158	2018
R1462	Platform 2	0.923342	Positive	Plot_Acceptance	0.484518	2023
R1463	Platform 2	0.438102	Positive	Translation_Quality	0.846995	2023
R1464	Platform 2	0.999993	Positive	Character_Portrayal	0.466401	2023
R1465	Platform 2	0.99995	Positive	Character_Portrayal	0.496748	2022
R1466	Platform 2	-0.932911	Negative	Plot_Acceptance	0.635014	2023
R1467	Platform 2	0.988952	Positive	Character_Portrayal	0.730674	2021
R1468	Platform 1	0.997905	Positive	Translation_Quality	0.796066	2022
R1469	Platform 2	0.973117	Positive	Plot_Acceptance	0.715209	2021
R1470	Platform 1	0.978375	Positive	Translation_Quality	0.657477	2023
R1471	Platform 2	0.999983	Positive	Translation_Quality	0.684657	2024
R1472	Platform 2	1	Positive	Translation_Quality	0.515217	2023
R1473	Platform 2	1	Positive	Character_Portrayal	0.541639	2015
R1474	Platform 1	0.99965	Positive	Translation_Quality	0.42054	2015
R1475	Platform 2	0.0417357	Neutral	Translation_Quality	0.823151	2023
R1476	Platform 2	0.433046	Positive	Character_Portrayal	0.703362	2022
R1477	Platform 2	0.999265	Positive	Translation_Quality	0.497722	2025
R1478	Platform 2	0.433128	Positive	Translation_Quality	0.601536	2014
R1479	Platform 2	1	Positive	Translation_Quality	0.387306	2024
R1480	Platform 2	0.989479	Positive	Character_Portrayal	0.354841	2018
R1481	Platform 1	0.999995	Positive	Character_Portrayal	0.633076	2016
R1482	Platform 2	0.992746	Positive	Character_Portrayal	0.486682	2015
R1483	Platform 2	0.999624	Positive	Translation_Quality	0.857064	2015
R1484	Platform 2	0.98991	Positive	Translation_Quality	0.693601	2014
R1485	Platform 2	-1	Negative	Plot_Acceptance	0.596608	2022
R1486	Platform 2	0.999872	Positive	Translation_Quality	0.490514	2021
R1487	Platform 2	-0.696495	Negative	Translation_Quality	0.548279	2008
R1488	Platform 1	0.970132	Positive	Character_Portrayal	0.938166	2022
R1489	Platform 2	0.975792	Positive	Translation_Quality	0.521114	2008
R1490	Platform 2	0	Neutral	Translation_Quality	0.548296	2022
R1491	Platform 2	0.84385	Positive	Translation_Quality	0.350796	2024
R1492	Platform 2	0.703057	Positive	Translation_Quality	0.414835	2017
R1493	Platform 2	0.990414	Positive	Translation_Quality	0.698219	2024
R1494	Platform 2	0.994518	Positive	Translation_Quality	0.572922	2021
R1495	Platform 2	-0.870314	Negative	Translation_Quality	0.548958	2024
R1496	Platform 2	0.874197	Positive	Plot_Acceptance	0.434065	2018
R1497	Platform 1	0.710444	Positive	Translation_Quality	0.593217	2013
R1498	Platform 1	0.764618	Positive	Plot_Acceptance	0.627568	2013
R1499	Platform 2	0.935674	Positive	Translation_Quality	0.649368	2013
R1500	Platform 1	1	Positive	Translation_Quality	0.450432	2015
R1501	Platform 2	-0.0772816	Neutral	Plot_Acceptance	0.777723	2013
R1502	Platform 2	0.999979	Positive	Character_Portrayal	0.732111	2023
R1503	Platform 2	0.440088	Positive	Translation_Quality	0.476684	2025
R1504	Platform 2	0.336766	Positive	Character_Portrayal	0.627872	2024
R1505	Platform 2	0	Neutral	Translation_Quality	0.550615	2020
R1506	Platform 2	0.999999	Positive	Translation_Quality	0.530352	2015
R1507	Platform 2	0.995454	Positive	Translation_Quality	0.845965	2024
R1508	Platform 2	-0.685767	Negative	Translation_Quality	0.687312	2024
R1509	Platform 2	0.993142	Positive	Character_Portrayal	0.650524	2024
R1510	Platform 2	1	Positive	Character_Portrayal	0.425488	2021
R1511	Platform 2	-0.659201	Negative	Translation_Quality	0.627094	2024
R1512	Platform 2	0.991956	Positive	Plot_Acceptance	0.549297	2021
R1513	Platform 1	0.014539	Neutral	Translation_Quality	0.448014	2023
R1514	Platform 2	0.937183	Positive	Character_Portrayal	0.58807	2020
R1515	Platform 1	0.999998	Positive	Translation_Quality	0.611387	2014
R1516	Platform 2	-0.710444	Negative	Translation_Quality	0.395536	2023
R1517	Platform 2	0.707837	Positive	Translation_Quality	0.757868	2025
R1518	Platform 2	0.96893	Positive	Translation_Quality	0.56651	2009
R1519	Platform 1	1	Positive	Plot_Acceptance	0.47392	2004
R1520	Platform 2	0.868608	Positive	Plot_Acceptance	0.599696	2007
R1521	Platform 2	-0.972304	Negative	Plot_Acceptance	0.489924	2022
R1522	Platform 2	0.742083	Positive	Translation_Quality	0.485114	2020
R1523	Platform 2	-0.816675	Negative	Plot_Acceptance	0.60258	2023
R1524	Platform 2	0.999985	Positive	Plot_Acceptance	0.396903	2021
R1525	Platform 2	0.999967	Positive	Character_Portrayal	0.589954	2018
R1526	Platform 1	0.999272	Positive	Translation_Quality	0.520876	2019
R1527	Platform 2	0.999595	Positive	Translation_Quality	0.763561	2012
R1528	Platform 2	0.954191	Positive	Character_Portrayal	0.359926	2020
R1529	Platform 2	0.999994	Positive	Plot_Acceptance	0.366783	2015
R1530	Platform 2	0.999877	Positive	Translation_Quality	0.682778	2025
R1531	Platform 2	0.998797	Positive	Translation_Quality	0.599015	2017
R1532	Platform 1	0.992473	Positive	Character_Portrayal	0.739303	2023
R1533	Platform 2	0.935674	Positive	Translation_Quality	0.487635	2022
R1534	Platform 2	0.999089	Positive	Translation_Quality	0.538248	2019
R1535	Platform 2	0.0597886	Neutral	Translation_Quality	0.638444	2024
R1536	Platform 2	0.691069	Positive	Plot_Acceptance	0.782808	2024
R1537	Platform 2	0.882133	Positive	Plot_Acceptance	0.7135	2024
R1538	Platform 2	0.999268	Positive	Character_Portrayal	0.382364	2023
R1539	Platform 2	1	Positive	Character_Portrayal	0.425729	2014
R1540	Platform 2	0.999673	Positive	Translation_Quality	0.508141	2021
R1541	Platform 1	0.999291	Positive	Character_Portrayal	0.865797	2017
R1542	Platform 2	0.994814	Positive	Character_Portrayal	0.479927	2024
R1543	Platform 2	0.70661	Positive	Character_Portrayal	0.566027	2010
R1544	Platform 2	0.999999	Positive	Plot_Acceptance	0.516403	2023
R1545	Platform 2	0.684281	Positive	Translation_Quality	0.607789	2016
R1546	Platform 2	0.996871	Positive	Character_Portrayal	0.606374	2020
R1547	Platform 2	0.0545857	Neutral	Character_Portrayal	0.6977	2025
R1548	Platform 2	0.999996	Positive	Character_Portrayal	0.351452	2023
R1549	Platform 1	0	Neutral	Translation_Quality	0.654839	2025
R1550	Platform 1	0.113884	Positive	Translation_Quality	0.78423	2017
R1551	Platform 2	0.999879	Positive	Translation_Quality	0.46546	2017
R1552	Platform 2	0.999996	Positive	Character_Portrayal	0.90033	2023
R1553	Platform 2	-0.988563	Negative	Plot_Acceptance	0.608239	2024
R1554	Platform 2	0.982666	Positive	Translation_Quality	0.603073	2007
R1555	Platform 1	0.99999	Positive	Translation_Quality	0.41604	2015
R1556	Platform 2	1	Positive	Translation_Quality	0.653304	2024
R1557	Platform 2	0	Neutral	Character_Portrayal	0.638162	2023
R1558	Platform 2	-0.174131	Negative	Translation_Quality	0.485078	2010
R1559	Platform 2	0.868608	Positive	Translation_Quality	0.632585	2024
R1560	Platform 2	0.994428	Positive	Translation_Quality	0.537884	2024
R1561	Platform 1	0.99998	Positive	Translation_Quality	0.803846	2014
R1562	Platform 2	0.0352254	Neutral	Translation_Quality	0.666344	2018
R1563	Platform 2	-0.70251	Negative	Plot_Acceptance	0.689949	2021
R1564	Platform 1	-0.999972	Negative	Plot_Acceptance	0.83988	2025
R1565	Platform 2	0.999992	Positive	Character_Portrayal	0.400764	2023
R1566	Platform 2	0.993929	Positive	Plot_Acceptance	0.508115	2018
R1567	Platform 2	0.988471	Positive	Translation_Quality	0.536112	2008
R1568	Platform 2	0.99991	Positive	Translation_Quality	0.698513	2023
R1569	Platform 2	-0.307154	Negative	Translation_Quality	0.621655	2018
R1570	Platform 1	0	Neutral	Translation_Quality	0.526294	2021
R1571	Platform 2	0.991043	Positive	Translation_Quality	0.340837	2021
R1572	Platform 2	0	Neutral	Translation_Quality	0.708235	2023
R1573	Platform 1	0.990113	Positive	Translation_Quality	0.806083	2009
R1574	Platform 2	0.659812	Positive	Translation_Quality	0.379508	2023
R1575	Platform 1	-0.556505	Negative	Translation_Quality	0.926916	2021
R1576	Platform 1	1	Positive	Translation_Quality	0.787316	2000
R1577	Platform 2	0.0559814	Neutral	Translation_Quality	0.517177	2021
R1578	Platform 2	1	Positive	Translation_Quality	0.401987	2025
R1579	Platform 2	0.93846	Positive	Character_Portrayal	0.680022	2014
R1580	Platform 2	0.999996	Positive	Character_Portrayal	0.518286	2024
R1581	Platform 1	0.710444	Positive	Translation_Quality	0.838472	2022
R1582	Platform 2	0.998134	Positive	Character_Portrayal	0.488003	2025
R1583	Platform 2	1	Positive	Translation_Quality	0.504212	2024
R1584	Platform 2	1	Positive	Character_Portrayal	0.52085	2025
R1585	Platform 2	0.996327	Positive	Translation_Quality	0.861854	2024
R1586	Platform 1	0.998995	Positive	Translation_Quality	0.733662	2015
R1587	Platform 2	0	Neutral	Plot_Acceptance	0.422122	2016
R1588	Platform 2	0.933902	Positive	Plot_Acceptance	0.490023	2019
R1589	Platform 1	0.0802073	Neutral	Translation_Quality	0.834535	2014
R1590	Platform 2	0.999942	Positive	Translation_Quality	0.422386	2015
R1591	Platform 2	0.972067	Positive	Translation_Quality	0.602588	2023
R1592	Platform 2	1	Positive	Translation_Quality	0.565619	2022
R1593	Platform 2	0.999948	Positive	Translation_Quality	0.36762	2010
R1594	Platform 2	0.999873	Positive	Character_Portrayal	0.526341	2019
R1595	Platform 2	0.0635861	Neutral	Character_Portrayal	0.575718	2021
R1596	Platform 2	1	Positive	Translation_Quality	0.362046	2025
R1597	Platform 2	1	Positive	Plot_Acceptance	0.539037	2020
R1598	Platform 2	0.0967484	Neutral	Plot_Acceptance	0.548142	2020
R1599	Platform 2	1	Positive	Plot_Acceptance	0.542176	2016
R1600	Platform 2	0.99977	Positive	Character_Portrayal	0.513447	2024
R1601	Platform 2	0.70661	Positive	Character_Portrayal	0.439206	2015
R1602	Platform 2	0.925103	Positive	Character_Portrayal	0.501775	2020
R1603	Platform 2	0.97777	Positive	Plot_Acceptance	0.522067	2023
R1604	Platform 2	0.942948	Positive	Translation_Quality	0.642734	2016
R1605	Platform 2	-0.99571	Negative	Plot_Acceptance	0.707191	2017
R1606	Platform 2	0.93592	Positive	Character_Portrayal	0.712883	2020
R1607	Platform 2	0	Neutral	Character_Portrayal	0.843939	2014
R1608	Platform 2	1	Positive	Character_Portrayal	0.783309	2022
R1609	Platform 2	0.995524	Positive	Translation_Quality	0.626338	2018
R1610	Platform 2	0.93846	Positive	Translation_Quality	0.53451	2018
R1611	Platform 2	0.974211	Positive	Translation_Quality	0.744714	2023
R1612	Platform 2	1	Positive	Plot_Acceptance	0.433599	2020
R1613	Platform 1	0.999976	Positive	Character_Portrayal	0.90939	2016
R1614	Platform 2	0.999987	Positive	Translation_Quality	0.497624	2021
R1615	Platform 2	1	Positive	Translation_Quality	0.570229	2024
R1616	Platform 1	0.999935	Positive	Character_Portrayal	0.581372	2013
R1617	Platform 2	0.989221	Positive	Translation_Quality	0.597796	2024
R1618	Platform 2	0.999975	Positive	Translation_Quality	0.684454	2011
R1619	Platform 1	1	Positive	Plot_Acceptance	0.547786	2013
R1620	Platform 2	0.97343	Positive	Translation_Quality	0.853487	2024
R1621	Platform 2	0	Neutral	Translation_Quality	0.414642	2013
R1622	Platform 1	0.999298	Positive	Translation_Quality	0.821259	2010
R1623	Platform 2	-0.971272	Negative	Character_Portrayal	0.466239	2022
R1624	Platform 2	1	Positive	Translation_Quality	0.442791	2024
R1625	Platform 2	0	Neutral	Plot_Acceptance	0.60392	2015
R1626	Platform 2	0.868017	Positive	Character_Portrayal	0.505327	2023
R1627	Platform 1	0.999434	Positive	Character_Portrayal	0.576324	2010
R1628	Platform 1	0.999998	Positive	Translation_Quality	0.608689	2007
R1629	Platform 2	0.999929	Positive	Translation_Quality	0.695395	2025
R1630	Platform 1	0.93846	Positive	Translation_Quality	0.66286	2014
R1631	Platform 2	0.999984	Positive	Character_Portrayal	0.541632	2024
R1632	Platform 2	0.777904	Positive	Plot_Acceptance	0.700411	2025
R1633	Platform 2	0.997604	Positive	Character_Portrayal	0.897578	2021
R1634	Platform 2	0	Neutral	Plot_Acceptance	0.467558	2018
R1635	Platform 2	0.968069	Positive	Translation_Quality	0.445622	2011
R1636	Platform 1	-0.998451	Negative	Character_Portrayal	0.949747	2002
R1637	Platform 2	0.425706	Positive	Character_Portrayal	0.737009	2010
R1638	Platform 1	-0.974432	Negative	Translation_Quality	0.627831	2016
R1639	Platform 2	0.0958825	Neutral	Translation_Quality	0.853065	2022
R1640	Platform 1	-0.695845	Negative	Character_Portrayal	0.833451	2024
R1641	Platform 2	0.998606	Positive	Character_Portrayal	0.509668	2015
R1642	Platform 2	0.97799	Positive	Character_Portrayal	0.594688	2014
R1643	Platform 1	0.995884	Positive	Translation_Quality	0.650009	2023
R1644	Platform 1	0.99117	Positive	Character_Portrayal	0.780769	2020
R1645	Platform 1	0.999933	Positive	Translation_Quality	0.796721	2014
R1646	Platform 1	1	Positive	Translation_Quality	0.485466	2007
R1647	Platform 2	0.446548	Positive	Character_Portrayal	0.491362	2008
R1648	Platform 1	0.994407	Positive	Translation_Quality	0.475032	2015
R1649	Platform 2	0	Neutral	Character_Portrayal	0.618127	2020
R1650	Platform 2	0.983468	Positive	Character_Portrayal	0.483579	2011
R1651	Platform 2	0.99933	Positive	Translation_Quality	0.472764	2011
R1652	Platform 2	0.868017	Positive	Character_Portrayal	0.481516	2022
R1653	Platform 1	0.998398	Positive	Translation_Quality	0.484038	2021
R1654	Platform 2	0	Neutral	Character_Portrayal	0.482214	2024
R1655	Platform 2	0.999918	Positive	Plot_Acceptance	0.620867	2022
R1656	Platform 2	-0.852065	Negative	Character_Portrayal	0.534949	2024
R1657	Platform 2	0	Neutral	Translation_Quality	0.469335	2021
R1658	Platform 2	0.999753	Positive	Translation_Quality	0.610492	2025
R1659	Platform 1	0.995484	Positive	Translation_Quality	0.519521	2023
R1660	Platform 2	1	Positive	Translation_Quality	0.789748	2023
R1661	Platform 1	0.67258	Positive	Plot_Acceptance	0.442202	2019
R1662	Platform 2	1	Positive	Translation_Quality	0.392921	2024
R1663	Platform 2	0.0481627	Neutral	Character_Portrayal	0.707534	2020
R1664	Platform 2	0	Neutral	Translation_Quality	0.496132	2024
R1665	Platform 1	0.971999	Positive	Translation_Quality	0.784116	2021
R1666	Platform 1	0.999188	Positive	Character_Portrayal	0.660515	2015
R1667	Platform 2	0.995367	Positive	Translation_Quality	0.495638	2021
R1668	Platform 2	1	Positive	Translation_Quality	0.432428	2023
R1669	Platform 1	0.999877	Positive	Character_Portrayal	0.568989	2007
R1670	Platform 1	1	Positive	Character_Portrayal	0.489011	2021
R1671	Platform 2	0.885882	Positive	Translation_Quality	0.519419	2024
R1672	Platform 2	1	Positive	Translation_Quality	0.647268	2013
R1673	Platform 2	-0.108669	Negative	Character_Portrayal	0.665522	2021
R1674	Platform 2	0.999945	Positive	Character_Portrayal	0.430384	2023
R1675	Platform 1	0.999825	Positive	Plot_Acceptance	0.386967	2015
R1676	Platform 2	0.995999	Positive	Translation_Quality	0.758246	2024
R1677	Platform 2	-0.99631	Negative	Character_Portrayal	0.467811	2021
R1678	Platform 2	0.737465	Positive	Plot_Acceptance	0.576145	2014
R1679	Platform 2	0.865379	Positive	Translation_Quality	0.506894	2014
R1680	Platform 2	1	Positive	Translation_Quality	0.740643	2022
R1681	Platform 2	1	Positive	Character_Portrayal	0.362686	2021
R1682	Platform 2	0.999999	Positive	Character_Portrayal	0.772455	2021
R1683	Platform 2	0.999999	Positive	Translation_Quality	0.688602	2014
R1684	Platform 2	0	Neutral	Translation_Quality	0.406652	2024
R1685	Platform 2	0.993228	Positive	Translation_Quality	0.348684	2023
R1686	Platform 1	0.868608	Positive	Translation_Quality	0.667773	2016
R1687	Platform 2	1	Positive	Plot_Acceptance	0.998535	2013
R1688	Platform 2	0.0499584	Neutral	Translation_Quality	0.485372	2024
R1689	Platform 2	1	Positive	Character_Portrayal	0.64623	2021
R1690	Platform 2	0.999972	Positive	Plot_Acceptance	0.595636	2022
R1691	Platform 1	0.999295	Positive	Translation_Quality	0.697256	2021
R1692	Platform 1	0.999506	Positive	Character_Portrayal	0.92832	2014
R1693	Platform 1	0.996923	Positive	Translation_Quality	0.636143	2009
R1694	Platform 1	0.99915	Positive	Character_Portrayal	0.505173	2023
R1695	Platform 2	0.996767	Positive	Character_Portrayal	0.541591	2023
R1696	Platform 2	0.850024	Positive	Translation_Quality	0.674042	2024
R1697	Platform 1	0.996478	Positive	Translation_Quality	0.689923	2017
R1698	Platform 2	-0.997186	Negative	Plot_Acceptance	0.693647	2018
R1699	Platform 2	0.868608	Positive	Translation_Quality	0.70044	2023
R1700	Platform 1	0.866754	Positive	Translation_Quality	0.484648	2016
R1701	Platform 2	0.672799	Positive	Translation_Quality	0.488656	2024
R1702	Platform 2	0.970326	Positive	Translation_Quality	0.638632	2021
R1703	Platform 2	0.869855	Positive	Character_Portrayal	0.724965	2016
R1704	Platform 2	1	Positive	Translation_Quality	0.846008	2016
R1705	Platform 2	0.868017	Positive	Translation_Quality	0.588867	2024
R1706	Platform 1	0.996309	Positive	Translation_Quality	0.822497	2024
R1707	Platform 2	0.999863	Positive	Plot_Acceptance	0.735757	2022
R1708	Platform 2	0.999953	Positive	Character_Portrayal	0.667044	2007
R1709	Platform 2	0.999071	Positive	Translation_Quality	0.460324	2022
R1710	Platform 2	0.999092	Positive	Translation_Quality	0.78413	2023
R1711	Platform 2	0.999978	Positive	Character_Portrayal	0.950793	2015
R1712	Platform 2	0.668817	Positive	Character_Portrayal	0.491695	2016
R1713	Platform 2	0.999998	Positive	Character_Portrayal	0.765131	2013
R1714	Platform 2	0.941987	Positive	Translation_Quality	0.548378	2020
R1715	Platform 2	1	Positive	Plot_Acceptance	0.465313	2024
R1716	Platform 1	0.113884	Positive	Character_Portrayal	0.514301	2023
R1717	Platform 2	0.999205	Positive	Translation_Quality	0.687291	2025
R1718	Platform 1	0.999999	Positive	Character_Portrayal	0.605295	2018
R1719	Platform 2	-0.326173	Negative	Translation_Quality	0.885918	2015
R1720	Platform 2	0.998476	Positive	Translation_Quality	0.644272	2025
R1721	Platform 2	0.998327	Positive	Translation_Quality	0.858605	2011
R1722	Platform 2	0.0841009	Neutral	Translation_Quality	0.744692	2025
R1723	Platform 2	1	Positive	Character_Portrayal	0.670071	2023
R1724	Platform 1	0.999656	Positive	Translation_Quality	0.636036	2022
R1725	Platform 2	0.999999	Positive	Plot_Acceptance	0.553149	2024
R1726	Platform 2	0	Neutral	Translation_Quality	0.376105	2020
R1727	Platform 1	1	Positive	Translation_Quality	0.460483	2008
R1728	Platform 2	0.935674	Positive	Translation_Quality	0.545394	2012
R1729	Platform 2	0.999968	Positive	Translation_Quality	0.728484	2024
R1730	Platform 2	0.868017	Positive	Translation_Quality	0.550096	2023
R1731	Platform 1	0.995188	Positive	Plot_Acceptance	0.467571	2018
R1732	Platform 1	0.113884	Positive	Translation_Quality	0.455121	2024
R1733	Platform 2	1	Positive	Translation_Quality	0.824459	2018
R1734	Platform 2	0.230408	Positive	Translation_Quality	0.473643	2014
R1735	Platform 1	0.999946	Positive	Translation_Quality	0.695093	2025
R1736	Platform 2	0.8599	Positive	Character_Portrayal	0.742676	2017
R1737	Platform 2	0.429432	Positive	Translation_Quality	0.466523	2016
R1738	Platform 1	0	Neutral	Character_Portrayal	0.781348	2017
R1739	Platform 2	0.755832	Positive	Translation_Quality	0.564992	2012
R1740	Platform 1	0.868608	Positive	Translation_Quality	0.746707	2015
R1741	Platform 2	0.999941	Positive	Character_Portrayal	0.755476	2019
R1742	Platform 2	0.989716	Positive	Translation_Quality	0.827416	2025
R1743	Platform 2	-0.27033	Negative	Translation_Quality	0.765741	2015
R1744	Platform 2	-0.771919	Negative	Translation_Quality	0.536999	2023
R1745	Platform 2	1	Positive	Character_Portrayal	0.533637	2021
R1746	Platform 2	0.999952	Positive	Character_Portrayal	0.472246	2021
R1747	Platform 2	1	Positive	Translation_Quality	0.606293	2011
R1748	Platform 2	0.933437	Positive	Plot_Acceptance	0.770776	2020
R1749	Platform 2	0.860509	Positive	Translation_Quality	0.48821	2020
R1750	Platform 2	0.999127	Positive	Translation_Quality	0.577255	2024
R1751	Platform 2	0.999994	Positive	Translation_Quality	0.447424	2021
R1752	Platform 2	0.901891	Positive	Translation_Quality	0.720653	2025
R1753	Platform 2	-0.842144	Negative	Translation_Quality	0.693274	2016
R1754	Platform 2	0.999734	Positive	Plot_Acceptance	0.358024	2014
R1755	Platform 2	0.995424	Positive	Translation_Quality	0.80749	2007
R1756	Platform 2	0.999985	Positive	Translation_Quality	0.657494	2015
R1757	Platform 1	1	Positive	Translation_Quality	0.697905	2023
R1758	Platform 2	0.999343	Positive	Translation_Quality	0.526518	2021
R1759	Platform 1	0.49267	Positive	Translation_Quality	0.552653	2024
R1760	Platform 2	0.999996	Positive	Translation_Quality	0.654098	2021
R1761	Platform 2	0	Neutral	Plot_Acceptance	0.584257	2024
R1762	Platform 2	-0.632733	Negative	Plot_Acceptance	0.564503	2019
R1763	Platform 1	0.929955	Positive	Character_Portrayal	0.767093	2023
R1764	Platform 1	0.74442	Positive	Character_Portrayal	0.705709	2021
R1765	Platform 2	0.958152	Positive	Translation_Quality	0.65842	2012
R1766	Platform 2	0.0763471	Neutral	Character_Portrayal	0.527822	2018
R1767	Platform 2	0.999324	Positive	Character_Portrayal	0.933698	2021
R1768	Platform 2	1	Positive	Plot_Acceptance	0.6028	2023
R1769	Platform 2	0.999974	Positive	Character_Portrayal	0.453009	2024
R1770	Platform 2	0.482041	Positive	Character_Portrayal	0.606279	2023
R1771	Platform 2	1	Positive	Character_Portrayal	0.451471	2012
R1772	Platform 2	0.99988	Positive	Character_Portrayal	0.626886	2022
R1773	Platform 2	-0.333232	Negative	Translation_Quality	0.551164	2023
R1774	Platform 2	0.976965	Positive	Plot_Acceptance	0.576672	2023
R1775	Platform 1	1	Positive	Character_Portrayal	0.754376	2003
R1776	Platform 2	0.996353	Positive	Translation_Quality	0.496021	2010
R1777	Platform 2	0	Neutral	Plot_Acceptance	0.49702	2023
R1778	Platform 2	0.999282	Positive	Character_Portrayal	0.6533	2023
R1779	Platform 2	0.998448	Positive	Character_Portrayal	0.563889	2021
R1780	Platform 2	0.995589	Positive	Translation_Quality	0.461275	2023
R1781	Platform 1	0.998609	Positive	Character_Portrayal	0.501534	2015
R1782	Platform 1	1	Positive	Translation_Quality	0.488577	2014
R1783	Platform 2	0.999666	Positive	Character_Portrayal	0.578501	2013
R1784	Platform 2	-1	Negative	Translation_Quality	0.496252	2024
R1785	Platform 2	0.999998	Positive	Character_Portrayal	0.541457	2011
R1786	Platform 1	1	Positive	Plot_Acceptance	0.507884	2015
R1787	Platform 2	0.999833	Positive	Plot_Acceptance	0.504672	2008
R1788	Platform 2	0.999794	Positive	Plot_Acceptance	0.42476	2009
R1789	Platform 2	0.941041	Positive	Translation_Quality	0.839503	2021
R1790	Platform 2	0.976996	Positive	Translation_Quality	0.531941	2018
R1791	Platform 2	1	Positive	Character_Portrayal	0.649378	2021
R1792	Platform 2	0.996308	Positive	Character_Portrayal	0.748355	2023
R1793	Platform 2	0.70661	Positive	Character_Portrayal	0.414629	2012
R1794	Platform 2	0.848922	Positive	Plot_Acceptance	0.590691	2023
R1795	Platform 1	0.999216	Positive	Translation_Quality	0.567972	2014
